# Supplementary material for: Reveals of candidate active ingredients in Justicia and its anti-thrombotic action of mechanism based on network pharmacology approach and experimental validation
Source: Sci Rep. 2021 Aug 25;11:17187. doi: 10.1038/s41598-021-96683-z (PMC8387432; doi:10.1038/s41598-021-96683-z)
Supplement: Supplementary file 1 — Supplementary Information. [file 41598_2021_96683_MOESM1_ESM.zip]

Archive with 7 entries (6 files):
- Supplementary material/Figure S1-The 1H-NMR of Justicidin D.doc
- Supplementary material/Table S1 Herb-compounds-targets information.xlsx
- Supplementary material/Table S2 Herb-compounds-common targets.xlsx
- Supplementary material/Table S3 Enrichment entries of 48 common genes.xlsx
- Supplementary material/Table S4 Enrichment entries of 9 core genes.xlsx
- Supplementary material/Table S5 Gene chip sequencing results.csv
- Supplementary material/
