# Supplementary material for: Reveals of candidate active ingredients in Justicia and its anti-thrombotic action of mechanism based on network pharmacology approach and experimental validation
Source: Sci Rep. 2021 Aug 25;11:17187. doi: 10.1038/s41598-021-96683-z (PMC8387432; doi:10.1038/s41598-021-96683-z)
Supplement: Supplementary file 1 — Supplementary Information. [file 41598_2021_96683_MOESM1_ESM.zip › Supplementary material/Table S1 Herb-compounds-targets information.xlsx]

## Sheet: Sheet1
The node information used to construct the Herb-compounds-targets network, including the names of Herb, Compounds, and Targets, and the corresponding p value.
Herb	Compound	Target	P-Value
Justicia	6’-hydroxy justicidin A	IMPDH1	3.198e-44
Justicia	6’-hydroxy justicidin A	TAS2R31	2.774e-30
Justicia	6’-hydroxy justicidin A	IMPDH2	1.415e-26
Justicia	6’-hydroxy justicidin A	CREB1	7.438e-15
Justicia	6’-hydroxy justicidin A	EDNRB	2.92e-14
Justicia	6’-hydroxy justicidin A	TCF4	1.087e-12
Justicia	6’-hydroxy justicidin A	EDNRA	1.237e-12
Justicia	6’-hydroxy justicidin A	KCNJ1	2.406e-11
Justicia	6’-hydroxy justicidin A	RAC1	3.414e-11
Justicia	6’-hydroxy justicidin A	CYP1B1	7.024e-10
Justicia	6’-hydroxy justicidin A	NR0B1	1.314e-09
Justicia	6’-hydroxy justicidin A	TUBB1	9.243e-09
Justicia	6’-hydroxy justicidin A	TOP2B	5.869e-08
Justicia	6’-hydroxy justicidin A	ODC1	6.101e-08
Justicia	6’-hydroxy justicidin A	IL6	2.645e-07
Justicia	6’-hydroxy justicidin A	CYP1A1	3.704e-07
Justicia	6’-hydroxy justicidin A	ESRRB	1.036e-06
Justicia	6’-hydroxy justicidin A	STK17B	1.143e-06
Justicia	6’-hydroxy justicidin A	PLAA	1.241e-06
Justicia	6’-hydroxy justicidin A	TNFRSF1A	1.432e-06
Justicia	6’-hydroxy justicidin A	MAOB	2.408e-06
Justicia	6’-hydroxy justicidin A	TDP1	8.12e-06
Justicia	Justicidin H	ANTXR2	1.957e-18
Justicia	Justicidin H	TOP2B	2.331e-15
Justicia	Justicidin H	TAS2R31	5.551e-15
Justicia	Justicidin H	EDNRB	1.252e-13
Justicia	Justicidin H	EDNRA	7.863e-13
Justicia	Justicidin H	TCF4	8.327e-12
Justicia	Justicidin H	RAC1	4.935e-11
Justicia	Justicidin H	CYP1B1	4.683e-10
Justicia	Justicidin H	NR0B1	5.595e-09
Justicia	Justicidin H	ODC1	7.964e-08
Justicia	Justicidin H	CYP1A1	4.632e-07
Justicia	Justicidin H	PLAA	3.409e-06
Justicia	Justicidin H	TUBB1	5.465e-06
Justicia	Procumbenoside A	EDNRA	1.177e-34
Justicia	Procumbenoside A	EDNRB	2.062e-30
Justicia	Procumbenoside A	TOP2B	4.168e-08
Justicia	Justicidin C	EDNRA	2.375e-45
Justicia	Justicidin C	EDNRB	2.934e-39
Justicia	Justicidin C	IMPDH1	8.302e-24
Justicia	Justicidin C	TAS1R1	1.23e-22
Justicia	Justicidin C	NR0B1	1.11e-16
Justicia	Justicidin C	IMPDH2	1.443e-15
Justicia	Justicidin C	RAC1	2.335e-11
Justicia	Justicidin C	HTR2B	3.844e-11
Justicia	Justicidin C	CYP3A4	3.01e-10
Justicia	Justicidin C	CLK3	5.107e-10
Justicia	Justicidin C	CYP2D6	6.291e-10
Justicia	Justicidin C	TNFRSF1A	1.011e-09
Justicia	Justicidin C	ALOX5	4.688e-09
Justicia	Justicidin C	TOP2B	1.613e-08
Justicia	Justicidin C	NR4A2	5.664e-08
Justicia	Justicidin C	ODC1	1.291e-07
Justicia	Justicidin C	ESRRB	3.481e-07
Justicia	Justicidin C	PDE5A	5.808e-07
Justicia	Justicidin C	CYP1A2	6.983e-07
Justicia	Justicidin C	TAS1R3	1.316e-06
Justicia	Justicidin C	CYP2C19	1.814e-06
Justicia	Justicidin C	TOP1	2.941e-06
Justicia	Justicidin C	ABCG2	7.272e-06
Justicia	Justicidin C	ELAVL1	9.25e-06
Justicia	Justicidin D	EDNRA	3.494e-46
Justicia	Justicidin D	EDNRB	7.32e-39
Justicia	Justicidin D	IMPDH1	1.111e-36
Justicia	Justicidin D	TAS1R1	1.701e-29
Justicia	Justicidin D	IMPDH2	3.685e-22
Justicia	Justicidin D	CLK3	1.204e-17
Justicia	Justicidin D	NR0B1	1.11e-16
Justicia	Justicidin D	CYP2D6	4.321e-13
Justicia	Justicidin D	CYP3A4	3.411e-12
Justicia	Justicidin D	CLK1	3.42e-11
Justicia	Justicidin D	DYRK2	8.389e-11
Justicia	Justicidin D	TCF4	1.105e-10
Justicia	Justicidin D	RAC1	1.151e-10
Justicia	Justicidin D	CYP1A2	2.164e-10
Justicia	Justicidin D	ALOX5	1.411e-09
Justicia	Justicidin D	CLK4	1.679e-09
Justicia	Justicidin D	TNFRSF1A	3.258e-09
Justicia	Justicidin D	GLRA3	1.153e-08
Justicia	Justicidin D	TAS1R3	1.609e-08
Justicia	Justicidin D	DYRK1B	1.865e-08
Justicia	Justicidin D	NR4A2	1.971e-08
Justicia	Justicidin D	CYP2C19	3.124e-08
Justicia	Justicidin D	ALDH3A1	1.167e-07
Justicia	Justicidin D	ACVR1B	1.686e-07
Justicia	Justicidin D	CSNK1A1L	1.895e-07
Justicia	Justicidin D	ESRRB	2.262e-07
Justicia	Justicidin D	TGFBR1	3.853e-07
Justicia	Justicidin D	PDE5A	4.189e-07
Justicia	Justicidin D	CYP1A1	5.198e-07
Justicia	Justicidin D	CLK2	8.364e-07
Justicia	Justicidin D	DYRK1A	5.004e-06
Justicia	Diphyllin	IMPDH1	1.598e-59
Justicia	Diphyllin	EDNRA	2.241e-50
Justicia	Diphyllin	EDNRB	2.245e-45
Justicia	Diphyllin	IMPDH2	2.094e-35
Justicia	Diphyllin	TAS1R1	2.354e-28
Justicia	Diphyllin	ERN1	9.465e-24
Justicia	Diphyllin	NR0B1	1.11e-16
Justicia	Diphyllin	TAS2R31	9.992e-16
Justicia	Diphyllin	TOP2B	9.992e-16
Justicia	Diphyllin	CYP1B1	2.874e-13
Justicia	Diphyllin	DYRK2	3.171e-13
Justicia	Diphyllin	CLK3	6.809e-13
Justicia	Diphyllin	CYP3A4	1.566e-12
Justicia	Diphyllin	CYP2D6	2.535e-11
Justicia	Diphyllin	RAC1	2.131e-10
Justicia	Diphyllin	CYP1A1	5.41e-10
Justicia	Diphyllin	TNFRSF1A	5.769e-10
Justicia	Diphyllin	ALOX5	1.232e-09
Justicia	Diphyllin	HTR2B	2.009e-08
Justicia	Diphyllin	CYP2C19	2.855e-08
Justicia	Diphyllin	TAS1R3	3.348e-08
Justicia	Diphyllin	CYP1A2	6.12e-08
Justicia	Diphyllin	NR4A2	9.17e-08
Justicia	Diphyllin	PDE5A	1.139e-07
Justicia	Diphyllin	CSNK1A1L	2.617e-07
Justicia	Diphyllin	ESRRB	5.325e-07
Justicia	Diphyllin	F3	3.224e-06
Justicia	Diphyllin	ELAVL1	3.52e-06
Justicia	Diphyllin	TOP1	4.11e-06
Justicia	Diphyllin	HDAC3	4.464e-06
Justicia	Diphyllin	MAOB	6.038e-06
Justicia	Diphyllin	ABCG2	6.683e-06
Justicia	Cycloeucalenol	DHCR24	6.229e-18
Justicia	Cycloeucalenol	EBP	1.786e-10
Justicia	Cycloeucalenol	NPC1L1	1.14e-07
Justicia	Friedelin	CD81	1.023e-37
Justicia	Tormentic acid	PTPN2	6.656e-64
Justicia	Tormentic acid	CD81	3.922e-57
Justicia	Tormentic acid	PTPN1	4.954e-45
Justicia	Tormentic acid	HSD11B2	1.995e-40
Justicia	Tormentic acid	AKR1B10	1.136e-21
Justicia	Tormentic acid	PTPN6	1.11e-15
Justicia	Tormentic acid	IL1B	1.554e-15
Justicia	Tormentic acid	F3	6.217e-15
Justicia	Tormentic acid	CES2	8.66e-15
Justicia	Tormentic acid	RELA	7.806e-12
Justicia	Tormentic acid	PLCG1	5.445e-10
Justicia	Tormentic acid	POLB	2.639e-09
Justicia	Tormentic acid	ACP1	6.895e-09
Justicia	Tormentic acid	HSD11B1	2.579e-07
Justicia	Tormentic acid	USP7	5.869e-07
Justicia	Tormentic acid	NFE2L2	2.217e-06
Justicia	Tormentic acid	GPBAR1	2.691e-06
Justicia	Tormentic acid	PTPRF	4.461e-06
Justicia	Palmitic acid	TLR2	1.778e-29
Justicia	Palmitic acid	SLC22A6	5.839e-23
Justicia	Palmitic acid	SLC22A8	9.774e-19
Justicia	Palmitic acid	PPARA	1.257e-08
Justicia	Palmitic acid	GPR84	6.874e-05
Justicia	Palmitic acid	BBOX1	1.441e-89
Justicia	Palmitic acid	PLA2G4B	5.666e-85
Justicia	Palmitic acid	OXER1	2.312e-74
Justicia	Palmitic acid	LPAR4	2.387e-67
Justicia	Palmitic acid	GNAI1	2.274e-64
Justicia	Palmitic acid	GNAI3	1.333e-63
Justicia	Palmitic acid	KDM7A	2.172e-62
Justicia	Palmitic acid	CYP4F2	4.15e-60
Justicia	Palmitic acid	GABRQ	5.734e-57
Justicia	Palmitic acid	PHF8	2.035e-54
Justicia	Palmitic acid	SLC25A20	9.185e-54
Justicia	Palmitic acid	LPAR6	3.94e-52
Justicia	Palmitic acid	P2RY10	4.056e-52
Justicia	Palmitic acid	CERT1	3.077e-50
Justicia	Palmitic acid	CES2	3.256e-49
Justicia	Palmitic acid	LPAR3	7.397e-49
Justicia	Palmitic acid	ACER2	2.422e-46
Justicia	Palmitic acid	DNM1	2.637e-46
Justicia	Palmitic acid	MPEG1	3.081e-46
Justicia	Palmitic acid	GNAO1	2.009e-45
Justicia	Palmitic acid	ADH7	1.353e-43
Justicia	Palmitic acid	KDM2A	1.562e-42
Justicia	Palmitic acid	CES1	4.151e-41
Justicia	Palmitic acid	GPR34	1.421e-39
Justicia	Palmitic acid	PLA2G2C	2.302e-39
Justicia	Palmitic acid	POLM	4.474e-39
Justicia	Palmitic acid	PAOX	1.2e-38
Justicia	Palmitic acid	SLCO2A1	2.395e-37
Justicia	Palmitic acid	GPR174	1.807e-35
Justicia	Palmitic acid	PLA2G5	1.067e-34
Justicia	Palmitic acid	PAM	1.204e-34
Justicia	Palmitic acid	GSTK1	1.78e-34
Justicia	Palmitic acid	GGPS1	4.946e-33
Justicia	Palmitic acid	LPAR2	9.391e-32
Justicia	Palmitic acid	BHMT	3.801e-31
Justicia	Palmitic acid	EPHX1	1.535e-30
Justicia	Palmitic acid	FDPS	1.289e-29
Justicia	Palmitic acid	FAAH	3.442e-29
Justicia	Palmitic acid	S1PR2	2.091e-25
Justicia	Palmitic acid	SLC6A11	1.704e-23
Justicia	Palmitic acid	SMPD2	2.847e-23
Justicia	Palmitic acid	FABP3	1.457e-22
Justicia	Palmitic acid	LPAR1	3.128e-21
Justicia	Palmitic acid	SELL	3.834e-21
Justicia	Palmitic acid	ENPP2	1.989e-20
Justicia	Palmitic acid	LTB4R	9.411e-20
Justicia	Palmitic acid	CDC25C	1.122e-19
Justicia	Palmitic acid	GSTM1	1.193e-19
Justicia	Palmitic acid	SPTLC2	1.446e-19
Justicia	Palmitic acid	KDM5A	1.643e-19
Justicia	Palmitic acid	ADH1B	1.832e-19
Justicia	Palmitic acid	RARB	3.263e-18
Justicia	Palmitic acid	HMGCR	4.555e-18
Justicia	Palmitic acid	ACP1	9.174e-18
Justicia	Palmitic acid	NOD1	1.033e-17
Justicia	Palmitic acid	PTGER2	1.981e-17
Justicia	Palmitic acid	POLH	3.331e-16
Justicia	Palmitic acid	CDC25B	5.551e-16
Justicia	Palmitic acid	NAAA	7.772e-16
Justicia	Palmitic acid	GSR	9.992e-16
Justicia	Palmitic acid	THRB	3.553e-15
Justicia	Palmitic acid	KDM4A	5.218e-15
Justicia	Palmitic acid	S1PR3	1.055e-14
Justicia	Palmitic acid	EPHX2	1.243e-14
Justicia	Palmitic acid	TBXAS1	1.787e-14
Justicia	Palmitic acid	SELP	1.843e-14
Justicia	Palmitic acid	ENPEP	7.905e-14
Justicia	Palmitic acid	THRA	1.233e-13
Justicia	Palmitic acid	CDC25A	2.462e-13
Justicia	Palmitic acid	POLK	1.191e-12
Justicia	Palmitic acid	S1PR4	1.203e-12
Justicia	Palmitic acid	PLA2G10	2.324e-12
Justicia	Palmitic acid	ADH1C	6.464e-12
Justicia	Palmitic acid	ADH1A	8.284e-12
Justicia	Palmitic acid	POLB	9.07e-12
Justicia	Palmitic acid	TBXA2R	1.502e-11
Justicia	Palmitic acid	PLA2G2A	2.121e-11
Justicia	Palmitic acid	PRKCA	4.429e-11
Justicia	Palmitic acid	FABP4	4.573e-11
Justicia	Palmitic acid	KDM4E	8.53e-11
Justicia	Palmitic acid	SPHK1	1.286e-10
Justicia	Palmitic acid	PTGER4	2.305e-10
Justicia	Palmitic acid	S1PR5	2.877e-10
Justicia	Palmitic acid	FOLH1	6.157e-10
Justicia	Palmitic acid	PTGIR	7.924e-10
Justicia	Palmitic acid	DAGLA	8.483e-10
Justicia	Palmitic acid	SLC22A1	8.524e-10
Justicia	Palmitic acid	HSD17B3	1.18e-09
Justicia	Palmitic acid	PPARG	1.389e-09
Justicia	Palmitic acid	KDM4C	1.561e-09
Justicia	Palmitic acid	GABBR2	3.258e-09
Justicia	Palmitic acid	PTGER3	4.595e-09
Justicia	Palmitic acid	GABBR1	6.485e-09
Justicia	Palmitic acid	HAO1	7.167e-09
Justicia	Palmitic acid	POLL	9.718e-09
Justicia	Palmitic acid	KDM5C	1.532e-08
Justicia	Palmitic acid	GSTA1	2.301e-08
Justicia	Palmitic acid	LAP3	3.53e-08
Justicia	Palmitic acid	GPR18	3.831e-08
Justicia	Palmitic acid	PTGFR	4.585e-08
Justicia	Palmitic acid	GABRR1	6.161e-08
Justicia	Palmitic acid	S1PR1	6.987e-08
Justicia	Palmitic acid	ATG4B	7.105e-08
Justicia	Palmitic acid	GBA	3.03e-07
Justicia	Palmitic acid	FFAR4	1.248e-06
Justicia	Palmitic acid	CPT2	1.285e-06
Justicia	Palmitic acid	TRPV1	1.57e-06
Justicia	Palmitic acid	GPR35	1.79e-06
Justicia	Palmitic acid	PPARD	3.946e-06
Justicia	Palmitic acid	PLA2G1B	5.464e-06
Justicia	Palmitic acid	NAALAD2	5.875e-06
Justicia	Justicidin A	EDNRA	1.623e-46
Justicia	Justicidin A	EDNRB	2.925e-39
Justicia	Justicidin A	IMPDH1	2.015e-26
Justicia	Justicidin A	TAS1R1	2.928e-22
Justicia	Justicidin A	IMPDH2	1.11e-16
Justicia	Justicidin A	NR0B1	1.11e-16
Justicia	Justicidin A	DYRK2	9.992e-16
Justicia	Justicidin A	RAC1	2.335e-11
Justicia	Justicidin A	CYP3A4	5.793e-11
Justicia	Justicidin A	CYP2D6	3.264e-10
Justicia	Justicidin A	CLK3	3.482e-10
Justicia	Justicidin A	TNFRSF1A	7.431e-10
Justicia	Justicidin A	HTR2B	2.566e-09
Justicia	Justicidin A	ABCC1	2.634e-09
Justicia	Justicidin A	TOP2B	1.613e-08
Justicia	Justicidin A	ALOX5	2.089e-08
Justicia	Justicidin A	NR4A2	5.664e-08
Justicia	Justicidin A	CYP1A2	9.348e-08
Justicia	Justicidin A	ALDH3A1	1.922e-07
Justicia	Justicidin A	CYP2C19	4.599e-07
Justicia	Justicidin A	PDE5A	4.995e-07
Justicia	Justicidin A	MAOB	1.131e-06
Justicia	Justicidin A	TAS1R3	1.677e-06
Justicia	Justicidin A	ELAVL1	4.925e-06
Justicia	Justicidin A	ABCG2	6.533e-06
Justicia	Justicidin A	TDP1	9.267e-06
Justicia	Chinensinaphthol	ERN1	4.472e-44
Justicia	Chinensinaphthol	IMPDH1	5.544e-44
Justicia	Chinensinaphthol	TAS2R31	2.774e-30
Justicia	Chinensinaphthol	EDNRB	7.119e-30
Justicia	Chinensinaphthol	EDNRA	1.206e-28
Justicia	Chinensinaphthol	IMPDH2	6.034e-27
Justicia	Chinensinaphthol	ABCG2	2.647e-24
Justicia	Chinensinaphthol	STK17B	6.049e-23
Justicia	Chinensinaphthol	CYP1B1	6.997e-23
Justicia	Chinensinaphthol	TOP2B	1.776e-15
Justicia	Chinensinaphthol	CYP1A1	9.337e-14
Justicia	Chinensinaphthol	ABCB1	4.841e-13
Justicia	Chinensinaphthol	RAC1	3.414e-11
Justicia	Chinensinaphthol	TCF4	1.309e-10
Justicia	Chinensinaphthol	TNFRSF1A	1.824e-09
Justicia	Chinensinaphthol	NR0B1	4.237e-09
Justicia	Chinensinaphthol	ALOX5	1.423e-08
Justicia	Chinensinaphthol	GUSB	5.056e-08
Justicia	Chinensinaphthol	HTR2B	6.349e-08
Justicia	Chinensinaphthol	BRD9	6.838e-08
Justicia	Chinensinaphthol	PDF	1.264e-07
Justicia	Chinensinaphthol	F3	3.222e-07
Justicia	Chinensinaphthol	HDAC3	3.853e-07
Justicia	Chinensinaphthol	ESRRB	6.791e-07
Justicia	Chinensinaphthol	MAOB	2.093e-06
Justicia	Chinensinaphthol	PLAA	2.849e-06
Justicia	Chinensinaphthol	TAS1R1	4.188e-06
Justicia	Chinensinaphthol	CYP3A4	5.357e-06
Justicia	Chinensinaphthol	PDE4B	5.903e-06
Justicia	Cleistanthin B	SLC5A2	1.639e-81
Justicia	Cleistanthin B	SLC5A1	1.933e-46
Justicia	Cleistanthin B	SLC28A3	4.754e-38
Justicia	Cleistanthin B	EDNRA	2.293e-28
Justicia	Cleistanthin B	TYR	7.393e-27
Justicia	Cleistanthin B	EDNRB	3.485e-26
Justicia	Cleistanthin B	IL2	8.417e-26
Justicia	Cleistanthin B	P4HB	4.34e-24
Justicia	Cleistanthin B	LGALS9	1.002e-18
Justicia	Cleistanthin B	TOP2B	1.776e-15
Justicia	Cleistanthin B	SLC5A4	3.486e-14
Justicia	Cleistanthin B	ALDH1B1	5.297e-12
Justicia	Cleistanthin B	ALDH1A2	3.649e-11
Justicia	Cleistanthin B	LGALS3	8.136e-11
Justicia	Cleistanthin B	LGALS1	4.018e-10
Justicia	Cleistanthin B	NMUR2	3.247e-09
Justicia	Cleistanthin B	FGF1	9.386e-09
Justicia	Cleistanthin B	TNFRSF1A	1.246e-08
Justicia	Cleistanthin B	IL6	1.495e-08
Justicia	Cleistanthin B	NR0B1	3.249e-08
Justicia	Cleistanthin B	TDP1	6.543e-08
Justicia	Cleistanthin B	LGALS7; LGALS7B	1.031e-07
Justicia	Cleistanthin B	CA13	2.035e-07
Justicia	Cleistanthin B	FGF2	3.727e-07
Justicia	Cleistanthin B	ERAP1	1.819e-06
Justicia	Cleistanthin B	F3	5.802e-06
Justicia	Cleistanthin B	ELAVL1	9.436e-06
Justicia	Cleistanthoside A	TYR	1.732e-17
Justicia	Cleistanthoside A	IL2	1.11e-16
Justicia	Cleistanthoside A	P4HB	5.085e-13
Justicia	Cleistanthoside A	LGALS3	5.359e-11
Justicia	Cleistanthoside A	SLC5A2	8.404e-11
Justicia	Cleistanthoside A	ALDH1B1	6.083e-10
Justicia	Cleistanthoside A	ALDH1A2	2.948e-09
Justicia	Cleistanthoside A	TOP2B	8.547e-09
Justicia	Cleistanthoside A	FGF1	1.082e-08
Justicia	Cleistanthoside A	EDNRB	1.586e-08
Justicia	Cleistanthoside A	LGALS7; LGALS7B	1.115e-07
Justicia	Cleistanthoside A	IL6	2.362e-07
Justicia	Cleistanthoside A	LGALS9	2.559e-07
Justicia	Cleistanthoside A	FGF2	4.177e-07
Justicia	Cleistanthoside A	EDNRA	6.161e-06
Justicia	Asiatic acid	AKR1B10	4.207e-21
Justicia	Asiatic acid	PTPN2	1.47e-60
Justicia	Asiatic acid	CD81	6.701e-50
Justicia	Asiatic acid	PTPN1	5.041e-42
Justicia	Asiatic acid	F3	2.887e-15
Justicia	Asiatic acid	PTPN6	1.399e-14
Justicia	Asiatic acid	HSD11B2	4.487e-12
Justicia	Asiatic acid	PLCG1	5.127e-12
Justicia	Asiatic acid	RELA	1.886e-11
Justicia	Asiatic acid	ACP1	1.27e-09
Justicia	Asiatic acid	PIN1	4.185e-09
Justicia	Asiatic acid	USP7	2.469e-08
Justicia	Asiatic acid	POLB	3.137e-08
Justicia	Asiatic acid	PTPRF	2.885e-07
Justicia	Asiatic acid	CES2	2.367e-06
Justicia	Asiatic acid	NFE2L2	3.6e-06
Justicia	Justicidin B	EDNRA	2.339e-47
Justicia	Justicidin B	EDNRB	2.386e-39
Justicia	Justicidin B	NR0B1	4.441e-16
Justicia	Justicidin B	RAC1	3.414e-11
Justicia	Justicidin B	DYRK2	7.598e-11
Justicia	Justicidin B	CYP3A4	8.854e-11
Justicia	Justicidin B	HTR2B	1.051e-10
Justicia	Justicidin B	CYP2D6	2.461e-10
Justicia	Justicidin B	TNFRSF1A	4.234e-09
Justicia	Justicidin B	TOP2B	7.167e-09
Justicia	Justicidin B	PDE5A	8.734e-09
Justicia	Justicidin B	ALOX5	1.158e-08
Justicia	Justicidin B	ABCC1	3.035e-08
Justicia	Justicidin B	NR4A2	7.232e-08
Justicia	Justicidin B	ABCG2	4.167e-07
Justicia	Justicidin B	CYP2C19	5.984e-07
Justicia	Justicidin B	CYP1A2	8.782e-07
Justicia	Justicidin B	ELAVL1	5.706e-06
Justicia	Justicidin E	ALOX5	1.158e-19
Justicia	Justicidin E	AGBL2	1.948e-36
Justicia	Justicidin E	CLK3	5.798e-32
Justicia	Justicidin E	EDNRA	3.841e-28
Justicia	Justicidin E	EDNRB	2.499e-23
Justicia	Justicidin E	CLK1	7.642e-22
Justicia	Justicidin E	CLK4	8.097e-21
Justicia	Justicidin E	RGS17	4.11e-19
Justicia	Justicidin E	DYRK1B	1.11e-16
Justicia	Justicidin E	ESRRB	2.331e-15
Justicia	Justicidin E	CLK2	2.887e-14
Justicia	Justicidin E	DYRK1A	2.998e-12
Justicia	Justicidin E	TGFBR1	3.587e-12
Justicia	Justicidin E	TAS1R1	1.39e-11
Justicia	Justicidin E	CYP2D6	5.149e-11
Justicia	Justicidin E	IGFBP3	5.342e-11
Justicia	Justicidin E	CYP3A4	1.212e-10
Justicia	Justicidin E	CYP1A2	1.869e-10
Justicia	Justicidin E	RAC1	2.049e-10
Justicia	Justicidin E	CYP1A1	1.271e-09
Justicia	Justicidin E	PRF1	2.349e-09
Justicia	Justicidin E	NR0B1	9.257e-09
Justicia	Justicidin E	COPS5	1.153e-08
Justicia	Justicidin E	GLRA3	1.751e-08
Justicia	Justicidin E	NR4A2	2.532e-08
Justicia	Justicidin E	CSNK1A1L	3.244e-08
Justicia	Justicidin E	ACVR1B	4.675e-08
Justicia	Justicidin E	ALDH3A1	9.588e-08
Justicia	Justicidin E	CYP2C19	2.155e-07
Justicia	Justicidin E	ESRRA	2.339e-07
Justicia	Justicidin E	STAMBP	9.736e-06
Justicia	Taiwanin C	ALOX5	9.626e-09
Justicia	Taiwanin C	AGBL2	1.948e-36
Justicia	Taiwanin C	CLK3	3.612e-32
Justicia	Taiwanin C	EDNRA	3.646e-27
Justicia	Taiwanin C	DYRK2	2.912e-22
Justicia	Taiwanin C	CLK1	1.174e-21
Justicia	Taiwanin C	EDNRB	1.988e-21
Justicia	Taiwanin C	RGS17	4.11e-19
Justicia	Taiwanin C	CLK4	3.033e-18
Justicia	Taiwanin C	DYRK1B	1.538e-17
Justicia	Taiwanin C	CLK2	3.353e-14
Justicia	Taiwanin C	DYRK1A	3.331e-12
Justicia	Taiwanin C	CYP2D6	7.994e-11
Justicia	Taiwanin C	CYP3A4	1.46e-10
Justicia	Taiwanin C	IGFBP3	1.602e-10
Justicia	Taiwanin C	RAC1	2.049e-10
Justicia	Taiwanin C	CYP1A2	3.351e-10
Justicia	Taiwanin C	KIF20A	3.807e-10
Justicia	Taiwanin C	CYP1A1	8.51e-10
Justicia	Taiwanin C	NR0B1	9.257e-09
Justicia	Taiwanin C	GLRA3	1.751e-08
Justicia	Taiwanin C	NR4A2	2.532e-08
Justicia	Taiwanin C	ACVR1B	8.004e-08
Justicia	Taiwanin C	CSNK1A1L	9.412e-08
Justicia	Taiwanin C	CYP2C19	1.75e-07
Justicia	Taiwanin C	PRF1	3.604e-07
Justicia	Taiwanin C	TGFBR1	6.628e-07
Justicia	Taiwanin E	CLK3	4.39e-40
Justicia	Taiwanin E	AGBL2	1.579e-38
Justicia	Taiwanin E	EDNRA	8.146e-28
Justicia	Taiwanin E	DYRK2	5.79e-25
Justicia	Taiwanin E	CLK1	2.04e-24
Justicia	Taiwanin E	EDNRB	3.566e-23
Justicia	Taiwanin E	DYRK1B	8.558e-19
Justicia	Taiwanin E	TAS1R1	1.228e-17
Justicia	Taiwanin E	CLK4	2.934e-17
Justicia	Taiwanin E	CLK2	5.551e-16
Justicia	Taiwanin E	DYRK1A	6.618e-13
Justicia	Taiwanin E	IGFBP3	7.847e-11
Justicia	Taiwanin E	TGFBR1	1.234e-10
Justicia	Taiwanin E	CYP3A4	1.764e-10
Justicia	Taiwanin E	CYP1A1	2.403e-10
Justicia	Taiwanin E	CYP2D6	4.143e-10
Justicia	Taiwanin E	KIF20A	5.388e-10
Justicia	Taiwanin E	CYP1A2	2.95e-09
Justicia	Taiwanin E	NR0B1	3.332e-09
Justicia	Taiwanin E	NR4A2	3.354e-08
Justicia	Taiwanin E	ALDH3A1	3.432e-08
Justicia	Taiwanin E	CSNK1A1L	4.208e-08
Justicia	Taiwanin E	ACVR1B	1.064e-07
Justicia	Taiwanin E	KLF5	2.051e-07
Justicia	Taiwanin E	ALOX5	2.842e-07
Justicia	Taiwanin E	IMPDH1	2.841e-06
Justicia	Taiwanin E	CYP2C19	2.859e-06
Justicia	Taiwanin E	CYP2J2	7.77e-06
Justicia	Scopoletin	ERAP1	7.897e-29
Justicia	Scopoletin	CA7	2.757e-26
Justicia	Scopoletin	CA9	2.017e-23
Justicia	Scopoletin	CA12	8.236e-23
Justicia	Scopoletin	GFER	2.552e-05
Justicia	Scopoletin	CXCL12	5.31e-70
Justicia	Scopoletin	SLC16A3	4.003e-48
Justicia	Scopoletin	CA13	4.388e-37
Justicia	Scopoletin	CYP1B1	1.978e-36
Justicia	Scopoletin	AKR1B10	5.153e-35
Justicia	Scopoletin	TUBB1	1.595e-32
Justicia	Scopoletin	CA3	5.501e-26
Justicia	Scopoletin	NFKB1	1.484e-24
Justicia	Scopoletin	CBR1	2.222e-23
Justicia	Scopoletin	PON1	9.993e-23
Justicia	Scopoletin	ANTXR2	1.654e-22
Justicia	Scopoletin	ABCG2	2.219e-20
Justicia	Scopoletin	DNM1	4.35e-20
Justicia	Scopoletin	MAOB	6.58e-19
Justicia	Scopoletin	CA5B	4.448e-18
Justicia	Scopoletin	CREB1	8.756e-18
Justicia	Scopoletin	PGR	1.014e-17
Justicia	Scopoletin	APP	1.149e-17
Justicia	Scopoletin	CA6	1.578e-17
Justicia	Scopoletin	CA4	1.11e-16
Justicia	Scopoletin	MIF	2.22e-16
Justicia	Scopoletin	CA14	1.11e-15
Justicia	Scopoletin	QDPR	1.443e-15
Justicia	Scopoletin	NQO1	6.106e-15
Justicia	Scopoletin	CA5A	1.388e-14
Justicia	Scopoletin	MAOA	2.942e-14
Justicia	Scopoletin	KCND3	4.419e-14
Justicia	Scopoletin	HSD17B3	5.04e-14
Justicia	Scopoletin	CELA1	4.005e-13
Justicia	Scopoletin	GLO1	8.032e-13
Justicia	Scopoletin	ELAVL3	1.4e-12
Justicia	Scopoletin	MAPT	1.743e-12
Justicia	Scopoletin	KCNA3	7.968e-12
Justicia	Scopoletin	ALOX5	3.12e-11
Justicia	Scopoletin	CBS	4.757e-11
Justicia	Scopoletin	AKR1B1	5.047e-11
Justicia	Scopoletin	ALOX12	5.83e-11
Justicia	Scopoletin	XPO1	1.142e-10
Justicia	Scopoletin	ALOX15	8.139e-10
Justicia	Scopoletin	SHBG	1.472e-09
Justicia	Scopoletin	XDH	5.337e-09
Justicia	Scopoletin	NFE2L2	5.648e-09
Justicia	Scopoletin	ODC1	7.167e-09
Justicia	Scopoletin	ERN1	8.681e-09
Justicia	Scopoletin	CAMK2A	1.187e-08
Justicia	Scopoletin	EP300	3.749e-08
Justicia	Scopoletin	CYP1A1	1.601e-07
Justicia	Scopoletin	PDE4D	1.712e-07
Justicia	Scopoletin	DRD4	2.158e-07
Justicia	Scopoletin	AKR1C4	2.871e-07
Justicia	Scopoletin	CA1	3.411e-07
Justicia	Scopoletin	KLK7	3.551e-07
Justicia	Scopoletin	FOS	4.266e-07
Justicia	Scopoletin	ABCB1	6.243e-07
Justicia	Scopoletin	PTPRS	7.828e-07
Justicia	Scopoletin	ACHE	7.9e-07
Justicia	Scopoletin	PLAA	2.049e-06
Justicia	Scopoletin	SLC22A3	2.185e-06
Justicia	Scopoletin	HSD17B1	2.726e-06
Justicia	Scopoletin	IKBKG	5.02e-06
Justicia	Scopoletin	DNM2	5.557e-06
Justicia	Scopoletin	ESR2	5.593e-06
Justicia	Scopoletin	MTNR1A	6.269e-06
Justicia	Scopoletin	CISD1	6.928e-06
Justicia	Quercetin	ELAVL3	3.073e-96
Justicia	Quercetin	CYP1B1	1.358e-45
Justicia	Quercetin	XDH	5.18e-44
Justicia	Quercetin	NOX4	1.561e-25
Justicia	Quercetin	GLO1	4.545e-24
Justicia	Quercetin	CYP2C8	9.163e-22
Justicia	Quercetin	DAPK1	1.344e-21
Justicia	Quercetin	NEK6	2.176e-19
Justicia	Quercetin	ALOX5	1.443e-18
Justicia	Quercetin	ELAVL1	3.874e-18
Justicia	Quercetin	ABCG2	8.364e-18
Justicia	Quercetin	CA4	3.475e-14
Justicia	Quercetin	CCR4	7.329e-13
Justicia	Quercetin	ABCC1	2.337e-12
Justicia	Quercetin	PKN1	2.589e-12
Justicia	Quercetin	MAOA	1.392e-11
Justicia	Quercetin	CA7	2.122e-11
Justicia	Quercetin	NUAK1	2.255e-11
Justicia	Quercetin	ALOX12	2.435e-11
Justicia	Quercetin	CYP1A1	6.82e-11
Justicia	Quercetin	AKR1B1	6.845e-11
Justicia	Quercetin	GPR35	1.105e-10
Justicia	Quercetin	CA3	1.172e-08
Justicia	Quercetin	ALOX15	3.441e-08
Justicia	Quercetin	MPO	1.309e-07
Justicia	Quercetin	HSD17B2	6.112e-07
Justicia	Quercetin	APP	1.268e-06
Justicia	Quercetin	CA12	1.532e-05
Justicia	Quercetin	PLA2G1B	0.0002226
Justicia	Quercetin	CAMK2B	0.0002684
Justicia	Quercetin	CA6	0.0003039
Justicia	Quercetin	CA5A	0.0009832
Justicia	Quercetin	CXCR1	0.001074
Justicia	Quercetin	AXL	0.001483
Justicia	Quercetin	NEK2	0.002251
Justicia	Quercetin	CDK1	0.005973
Justicia	Quercetin	CSNK2A1	0.007685
Justicia	Quercetin	FLT3	0.01269
Justicia	Quercetin	PYGL	0.01865
Justicia	Quercetin	CA14	0.02729
Justicia	Quercetin	AVPR2	0.0297
Justicia	Quercetin	CA2	0.08587
Justicia	Quercetin	CYP1A2	0.09505
Justicia	Quercetin	MMP9	0.1025
Justicia	Quercetin	AURKB	0.1205
Justicia	Quercetin	GSK3B	0.1593
Justicia	Quercetin	BACE1	0.2119
Justicia	Quercetin	PIK3R1	0.2183
Justicia	Quercetin	CA9	0.2708
Justicia	Quercetin	ALK	0.2734
Justicia	Quercetin	DPP4	0.4105
Justicia	Quercetin	PIM1	0.4143
Justicia	Quercetin	PTK2	0.4508
Justicia	Quercetin	CYP2C9	0.5125
Justicia	Quercetin	AKT1	0.5833
Justicia	Quercetin	MMP3	0.5921
Justicia	Quercetin	IGF1R	0.6409
Justicia	Quercetin	MMP2	0.6846
Justicia	Quercetin	MET	0.7762
Justicia	Quercetin	DRD4	0.8162
Justicia	Quercetin	MMP13	0.8636
Justicia	Quercetin	BRAF	0.8909
Justicia	Quercetin	EGFR	0.9429
Justicia	Quercetin	CA1	0.9795
Justicia	Quercetin	F2	0.9968
Justicia	Quercetin	KDR	0.9993
Justicia	Quercetin	PTPRS	4.676e-55
Justicia	Quercetin	P4HB	4.362e-43
Justicia	Quercetin	CBS	3.733e-36
Justicia	Quercetin	MPG	4.527e-34
Justicia	Quercetin	CREB1	1.086e-29
Justicia	Quercetin	ANTXR2	1.816e-20
Justicia	Quercetin	PGF	4.473e-20
Justicia	Quercetin	AMY1A	1.575e-19
Justicia	Quercetin	PON1	6.741e-19
Justicia	Quercetin	ST6GAL1	9.981e-19
Justicia	Quercetin	CBR1	7.495e-18
Justicia	Quercetin	ACP1	2.038e-17
Justicia	Quercetin	KCND3	1.11e-16
Justicia	Quercetin	SNCA	2.22e-16
Justicia	Quercetin	NMUR2	3.22e-15
Justicia	Quercetin	ABCB1	4.552e-15
Justicia	Quercetin	RPS6KA3	4.319e-13
Justicia	Quercetin	KDM4E	5.117e-12
Justicia	Quercetin	ALPI	3.304e-11
Justicia	Quercetin	TERT	1.915e-10
Justicia	Quercetin	ESR2	1.072e-09
Justicia	Quercetin	GSTO1	4.147e-09
Justicia	Quercetin	MAPT	4.285e-09
Justicia	Quercetin	QDPR	9.718e-09
Justicia	Quercetin	GRK6	1.811e-08
Justicia	Quercetin	TTR	9.297e-08
Justicia	Quercetin	AKR1B10	1.057e-07
Justicia	Quercetin	IL2	5.605e-07
Justicia	Quercetin	VEGFA	7.579e-07
Justicia	Quercetin	ESR1	1.446e-06
Justicia	Quercetin	MYLK	6.783e-06
Justicia	Luteolin	XDH	9.528e-52
Justicia	Luteolin	CYP1B1	1.744e-46
Justicia	Luteolin	NOX4	2.696e-24
Justicia	Luteolin	TNKS	1.878e-21
Justicia	Luteolin	GLO1	4.658e-21
Justicia	Luteolin	ABCG2	3.331e-16
Justicia	Luteolin	AKR1B10	2.776e-15
Justicia	Luteolin	ALOX5	7.883e-15
Justicia	Luteolin	TNKS2	1.304e-12
Justicia	Luteolin	TTR	1.717e-12
Justicia	Luteolin	AKR1B1	3.17e-12
Justicia	Luteolin	CA4	4.486e-11
Justicia	Luteolin	APP	1.802e-10
Justicia	Luteolin	MAOA	2.436e-09
Justicia	Luteolin	ALOX15	4.045e-09
Justicia	Luteolin	CA7	6.878e-09
Justicia	Luteolin	GPR35	8.115e-09
Justicia	Luteolin	CD38	2.022e-06
Justicia	Luteolin	CA12	0.000256
Justicia	Luteolin	CSNK2A2	0.001381
Justicia	Luteolin	CSNK2B	0.002135
Justicia	Luteolin	MMP12	0.003448
Justicia	Luteolin	FLT3	0.008857
Justicia	Luteolin	PARP1	0.01442
Justicia	Luteolin	CYP1A2	0.04025
Justicia	Luteolin	MMP9	0.07945
Justicia	Luteolin	GSK3B	0.09908
Justicia	Luteolin	CA2	0.2268
Justicia	Luteolin	DPP4	0.3131
Justicia	Luteolin	MMP2	0.6846
Justicia	Luteolin	CREB1	2.175e-82
Justicia	Luteolin	PTPRS	1.266e-60
Justicia	Luteolin	ELAVL3	6.416e-59
Justicia	Luteolin	P4HB	1.433e-32
Justicia	Luteolin	PGF	5.409e-32
Justicia	Luteolin	CBS	7.886e-30
Justicia	Luteolin	AMY1A	3.9e-28
Justicia	Luteolin	KCND3	2.603e-26
Justicia	Luteolin	MPG	6.966e-22
Justicia	Luteolin	ANTXR2	6.654e-21
Justicia	Luteolin	ABCB1	8.544e-20
Justicia	Luteolin	PON1	2.886e-19
Justicia	Luteolin	ST6GAL1	9.774e-19
Justicia	Luteolin	CYP1A1	1.386e-18
Justicia	Luteolin	CBR1	1.892e-17
Justicia	Luteolin	QDPR	2.22e-16
Justicia	Luteolin	TERT	2.22e-16
Justicia	Luteolin	ABCC1	4.441e-16
Justicia	Luteolin	SNCA	1.121e-14
Justicia	Luteolin	DAPK1	1.894e-13
Justicia	Luteolin	CYP2C8	2.939e-13
Justicia	Luteolin	ESR2	3.177e-13
Justicia	Luteolin	NEK6	7.733e-12
Justicia	Luteolin	ALOX12	1.158e-11
Justicia	Luteolin	NMUR2	1.418e-11
Justicia	Luteolin	GRK6	1.851e-11
Justicia	Luteolin	ELAVL1	4.328e-11
Justicia	Luteolin	CALM1	7.633e-11
Justicia	Luteolin	VEGFA	1.204e-10
Justicia	Luteolin	GSTO1	1.409e-10
Justicia	Luteolin	ALPI	1.445e-10
Justicia	Luteolin	KDM4E	1.735e-10
Justicia	Luteolin	CCR4	1.947e-10
Justicia	Luteolin	IL2	4.317e-10
Justicia	Luteolin	AHR	8.514e-10
Justicia	Luteolin	ESR1	4.019e-09
Justicia	Luteolin	RPS6KA3	9.402e-09
Justicia	Luteolin	MPO	7.234e-08
Justicia	Luteolin	CA3	1.014e-07
Justicia	Luteolin	ODC1	1.199e-07
Justicia	Luteolin	PKN1	1.342e-07
Justicia	Luteolin	AR	2.442e-07
Justicia	Luteolin	NUAK1	4.931e-07
Justicia	Luteolin	TYR	7.562e-07
Justicia	Luteolin	HSD17B1	8.143e-07
Justicia	Luteolin	NAE1	1.115e-06
Justicia	Luteolin	CDK5R1	1.35e-06
Justicia	Luteolin	MAPT	1.69e-06
Justicia	Luteolin	HSD17B2	4.73e-06
Justicia	Apigenin	CYP1B1	3.521e-56
Justicia	Apigenin	XDH	3.26e-43
Justicia	Apigenin	ESR2	2.226e-32
Justicia	Apigenin	ESR1	9.619e-24
Justicia	Apigenin	TNKS	1.281e-22
Justicia	Apigenin	ABCB1	6.184e-22
Justicia	Apigenin	NOX4	1.135e-21
Justicia	Apigenin	ABCG2	8.586e-20
Justicia	Apigenin	ABCC1	4.268e-17
Justicia	Apigenin	AKR1B10	6.661e-16
Justicia	Apigenin	TTR	1.717e-12
Justicia	Apigenin	TNKS2	2.461e-12
Justicia	Apigenin	MAOA	2.326e-10
Justicia	Apigenin	HSD17B1	1.595e-09
Justicia	Apigenin	MPO	6.895e-09
Justicia	Apigenin	AR	2.054e-08
Justicia	Apigenin	CYP19A1	2.658e-05
Justicia	Apigenin	ACHE	5.39e-05
Justicia	Apigenin	CFTR	0.002896
Justicia	Apigenin	CDK6	0.006163
Justicia	Apigenin	CYP1A2	0.008082
Justicia	Apigenin	FLT3	0.01131
Justicia	Apigenin	CSNK2A1	0.02237
Justicia	Apigenin	PTGS2	0.03685
Justicia	Apigenin	GSK3B	0.07576
Justicia	Apigenin	DPP4	0.3243
Justicia	Apigenin	CYP3A4	0.74
Justicia	Apigenin	CYP2C19	0.7691
Justicia	Apigenin	SYK	0.8761
Justicia	Apigenin	CREB1	1.832e-91
Justicia	Apigenin	PTPRS	5.883e-67
Justicia	Apigenin	CBS	1.08e-52
Justicia	Apigenin	ELAVL3	3.226e-50
Justicia	Apigenin	AMY1A	7.23e-36
Justicia	Apigenin	PGF	3.531e-35
Justicia	Apigenin	P4HB	6.232e-31
Justicia	Apigenin	KCND3	2.973e-29
Justicia	Apigenin	MPG	1.42e-24
Justicia	Apigenin	CYP1A1	4.195e-24
Justicia	Apigenin	ANTXR2	7.766e-22
Justicia	Apigenin	ACP1	7.147e-21
Justicia	Apigenin	PON1	2.139e-18
Justicia	Apigenin	GLO1	1.526e-17
Justicia	Apigenin	CBR1	1.734e-17
Justicia	Apigenin	ALDH2	3.63e-14
Justicia	Apigenin	HSD17B3	2.066e-13
Justicia	Apigenin	ALOX12	2.738e-13
Justicia	Apigenin	AKR1B1	4.734e-13
Justicia	Apigenin	CALM1	4.988e-13
Justicia	Apigenin	IL2	6.829e-13
Justicia	Apigenin	DAPK1	1.204e-12
Justicia	Apigenin	GRK6	1.887e-12
Justicia	Apigenin	AHR	2.105e-12
Justicia	Apigenin	RPS6KA3	7.265e-12
Justicia	Apigenin	TERT	1.044e-11
Justicia	Apigenin	VEGFA	1.162e-11
Justicia	Apigenin	CCR4	3.102e-11
Justicia	Apigenin	GSTO1	5.158e-11
Justicia	Apigenin	KDM4E	5.585e-11
Justicia	Apigenin	CYP2C8	8.857e-11
Justicia	Apigenin	CA4	3.028e-10
Justicia	Apigenin	NEK6	1.227e-09
Justicia	Apigenin	NMUR2	1.37e-09
Justicia	Apigenin	ST6GAL1	4.184e-09
Justicia	Apigenin	ALPI	4.626e-09
Justicia	Apigenin	ELAVL1	4.903e-09
Justicia	Apigenin	APP	5.575e-09
Justicia	Apigenin	NAE1	2.326e-08
Justicia	Apigenin	ALOX15	2.746e-08
Justicia	Apigenin	CA7	3.211e-08
Justicia	Apigenin	CDK5R1	3.348e-08
Justicia	Apigenin	ODC1	6.44e-08
Justicia	Apigenin	GPR35	8.502e-08
Justicia	Apigenin	TYR	1.235e-07
Justicia	Apigenin	ERAP1	2.939e-07
Justicia	Apigenin	PDE4D	1.293e-06
Justicia	Apigenin	PKN1	3.175e-06
Justicia	Apigenin	HSD17B2	6.722e-06
Justicia	Apigenin	MIF	7.815e-06
Justicia	Apigenin	NUAK1	9.073e-06
Justicia	Apigenin	ESRRB	9.085e-06
Justicia	Cynaroside	IL2	7.799e-42
Justicia	Cynaroside	TNF	7.785e-05
Justicia	Cynaroside	CREB1	5.266e-69
Justicia	Cynaroside	SLC5A2	1.455e-57
Justicia	Cynaroside	SLC28A3	8.334e-48
Justicia	Cynaroside	P4HB	2.551e-44
Justicia	Cynaroside	TYR	4.607e-42
Justicia	Cynaroside	SLC5A1	9.551e-42
Justicia	Cynaroside	ELAVL3	2.686e-41
Justicia	Cynaroside	PTPRS	5.066e-38
Justicia	Cynaroside	XDH	8.283e-33
Justicia	Cynaroside	CYP1B1	3.093e-25
Justicia	Cynaroside	CBS	2.294e-24
Justicia	Cynaroside	SLC5A11	1.444e-23
Justicia	Cynaroside	PGF	2.423e-20
Justicia	Cynaroside	AMY1A	6.051e-20
Justicia	Cynaroside	B4GALT1	6.229e-18
Justicia	Cynaroside	NOX4	6.402e-18
Justicia	Cynaroside	KCND3	9.662e-18
Justicia	Cynaroside	FGF1	1.825e-17
Justicia	Cynaroside	ALDH1B1	1.11e-16
Justicia	Cynaroside	VEGFA	1.11e-16
Justicia	Cynaroside	ALDH1A2	1.11e-15
Justicia	Cynaroside	NMUR2	7.105e-15
Justicia	Cynaroside	HRAS	1.199e-14
Justicia	Cynaroside	SLC5A4	2.109e-14
Justicia	Cynaroside	FGF2	3.797e-14
Justicia	Cynaroside	AKR1B1	6.328e-14
Justicia	Cynaroside	ST6GAL1	2.561e-13
Justicia	Cynaroside	GLO1	1.138e-12
Justicia	Cynaroside	RPS6KA3	2.045e-11
Justicia	Cynaroside	ALPI	4.02e-11
Justicia	Cynaroside	CA4	4.392e-11
Justicia	Cynaroside	CA7	5.312e-11
Justicia	Cynaroside	ABCC1	5.64e-11
Justicia	Cynaroside	CYP1A1	7.689e-11
Justicia	Cynaroside	CA12	3.229e-10
Justicia	Cynaroside	ABCB1	1.061e-09
Justicia	Cynaroside	AKR1B10	4.395e-09
Justicia	Cynaroside	GRK6	1.17e-08
Justicia	Cynaroside	ALOX5	1.197e-08
Justicia	Cynaroside	CYP2C8	1.518e-08
Justicia	Cynaroside	ERAP1	1.716e-08
Justicia	Cynaroside	ABCG2	4.83e-08
Justicia	Cynaroside	CALM1	5.192e-08
Justicia	Cynaroside	NEK6	1.18e-07
Justicia	Cynaroside	CA13	1.254e-07
Justicia	Cynaroside	IL6	1.721e-07
Justicia	Cynaroside	CA9	1.755e-07
Justicia	Cynaroside	TTR	3.121e-07
Justicia	Cynaroside	KDM4E	3.404e-07
Justicia	Cynaroside	ELAVL1	3.48e-07
Justicia	Cynaroside	GSTO1	5.464e-07
Justicia	Cynaroside	TERT	1.05e-06
Justicia	Cynaroside	ALDH2	2.103e-06
Justicia	Cynaroside	CA3	3.75e-06
Justicia	Cynaroside	MNAT1	4.957e-06
Justicia	Cynaroside	CA5A	4.965e-06
Justicia	Cynaroside	KDM4A	8.575e-06
Justicia	Cynaroside	TNKS2	8.93e-06
Justicia	Cynaroside	TNNC1	9.367e-06
Justicia	Cynaroside	TNNI3	9.367e-06
Justicia	Cynaroside	TNNT2	9.367e-06
Justicia	Rhoifolin	CREB1	3.29e-66
Justicia	Rhoifolin	AMY2A	1.694e-58
Justicia	Rhoifolin	LGALS4	8.323e-54
Justicia	Rhoifolin	LGALS8	8.323e-54
Justicia	Rhoifolin	AMY1A	3.917e-50
Justicia	Rhoifolin	TYR	1.715e-44
Justicia	Rhoifolin	P4HB	1.946e-44
Justicia	Rhoifolin	SLC28A3	4.538e-44
Justicia	Rhoifolin	IL2	1.541e-38
Justicia	Rhoifolin	FGF1	2.951e-37
Justicia	Rhoifolin	GJB2	3.875e-36
Justicia	Rhoifolin	SLC5A2	2.553e-33
Justicia	Rhoifolin	SLC5A1	5.433e-28
Justicia	Rhoifolin	CBS	1.446e-25
Justicia	Rhoifolin	FGF2	8.104e-24
Justicia	Rhoifolin	XDH	2.323e-23
Justicia	Rhoifolin	SLC5A11	2.847e-23
Justicia	Rhoifolin	VEGFA	4.325e-23
Justicia	Rhoifolin	PTPRS	1.177e-19
Justicia	Rhoifolin	LGALS3	7.298e-19
Justicia	Rhoifolin	PGF	9.915e-19
Justicia	Rhoifolin	CYP1B1	1.29e-18
Justicia	Rhoifolin	KCND3	1.11e-16
Justicia	Rhoifolin	ALDH1B1	2.22e-15
Justicia	Rhoifolin	CD22	5.662e-15
Justicia	Rhoifolin	ALDH1A2	2.665e-14
Justicia	Rhoifolin	NMUR2	1.034e-13
Justicia	Rhoifolin	SLC5A4	1.419e-13
Justicia	Rhoifolin	ELAVL3	6.861e-13
Justicia	Rhoifolin	RPS6KA3	1.214e-12
Justicia	Rhoifolin	CA12	4.773e-11
Justicia	Rhoifolin	AKR1B1	1.826e-10
Justicia	Rhoifolin	NOX4	2.138e-09
Justicia	Rhoifolin	CA7	3.036e-09
Justicia	Rhoifolin	CA4	3.361e-09
Justicia	Rhoifolin	HRAS	4.94e-09
Justicia	Rhoifolin	ABCB1	9.426e-09
Justicia	Rhoifolin	CA9	1.556e-08
Justicia	Rhoifolin	CA14	3.975e-08
Justicia	Rhoifolin	AKR1B10	9.211e-08
Justicia	Rhoifolin	LGALS9	3.826e-07
Justicia	Rhoifolin	ERAP1	4.43e-07
Justicia	Rhoifolin	CA13	4.878e-07
Justicia	Rhoifolin	ABCC1	8.857e-07
Justicia	Rhoifolin	ALPI	9.601e-07
Justicia	Rhoifolin	CYP1A1	1.479e-06
Justicia	Rhoifolin	ALDH2	2.832e-06
Justicia	Rhoifolin	CA1	3.314e-06
Justicia	Rhoifolin	GRK6	5.329e-06
Justicia	Rhoifolin	MNAT1	5.652e-06
Justicia	Rhoifolin	TTR	6.289e-06
Justicia	Kaempferol	ELAVL3	1.407e-81
Justicia	Kaempferol	PTPRS	5.492e-59
Justicia	Kaempferol	CBS	9.017e-51
Justicia	Kaempferol	CYP1B1	4.491e-50
Justicia	Kaempferol	CREB1	5.513e-45
Justicia	Kaempferol	P4HB	6.101e-41
Justicia	Kaempferol	MPG	3.17e-38
Justicia	Kaempferol	XDH	4.6e-38
Justicia	Kaempferol	ACP1	4.522e-28
Justicia	Kaempferol	ESR2	2.751e-25
Justicia	Kaempferol	AMY1A	1.704e-23
Justicia	Kaempferol	PGF	4.553e-22
Justicia	Kaempferol	NOX4	1.895e-21
Justicia	Kaempferol	ANTXR2	2.329e-21
Justicia	Kaempferol	GLO1	1.132e-20
Justicia	Kaempferol	DAPK1	6.256e-20
Justicia	Kaempferol	ABCG2	9.51e-19
Justicia	Kaempferol	PON1	4.879e-18
Justicia	Kaempferol	ESR1	1.205e-17
Justicia	Kaempferol	KCND3	1.517e-17
Justicia	Kaempferol	CYP2C8	3.205e-17
Justicia	Kaempferol	ABCB1	4.608e-17
Justicia	Kaempferol	RPS6KA3	8.882e-16
Justicia	Kaempferol	NEK6	2.331e-15
Justicia	Kaempferol	ELAVL1	2.254e-14
Justicia	Kaempferol	ST6GAL1	3.031e-14
Justicia	Kaempferol	CCR4	2.259e-13
Justicia	Kaempferol	CA4	5.188e-13
Justicia	Kaempferol	NMUR2	2.4e-12
Justicia	Kaempferol	MAOA	2.729e-12
Justicia	Kaempferol	HSD17B3	3.704e-12
Justicia	Kaempferol	KDM4E	4.361e-12
Justicia	Kaempferol	ABCC1	8.019e-12
Justicia	Kaempferol	CYP1A1	1.323e-11
Justicia	Kaempferol	CBR1	3.464e-11
Justicia	Kaempferol	TOP2A	4.071e-11
Justicia	Kaempferol	IL2	8.063e-11
Justicia	Kaempferol	AKR1B1	1.574e-10
Justicia	Kaempferol	CA7	1.882e-10
Justicia	Kaempferol	ALDH2	2.158e-10
Justicia	Kaempferol	GPR35	8.369e-10
Justicia	Kaempferol	PKN1	8.542e-10
Justicia	Kaempferol	AKR1B10	1.079e-09
Justicia	Kaempferol	ALPI	1.397e-09
Justicia	Kaempferol	ALOX5	1.424e-09
Justicia	Kaempferol	NUAK1	4.692e-09
Justicia	Kaempferol	GSTO1	7.87e-09
Justicia	Stigmasterol	DHCR24	3.916e-96
Justicia	Stigmasterol	CYP17A1	1.376e-82
Justicia	Stigmasterol	NPC1L1	1.425e-56
Justicia	Stigmasterol	CRYAB	6.387e-48
Justicia	Stigmasterol	SHBG	6.586e-40
Justicia	Stigmasterol	SERPINA6	4.654e-34
Justicia	Stigmasterol	GPBAR1	5.248e-30
Justicia	Stigmasterol	SRD5A2	3.375e-29
Justicia	Stigmasterol	FGF2	4.532e-26
Justicia	Stigmasterol	NR1H3	4.199e-23
Justicia	Stigmasterol	NPC1	2.242e-22
Justicia	Stigmasterol	G6PD	1.832e-20
Justicia	Stigmasterol	ESR2	4.441e-16
Justicia	Stigmasterol	AR	8.882e-16
Justicia	Stigmasterol	ST3GAL1	1.221e-15
Justicia	Stigmasterol	SRD5A1	2.653e-14
Justicia	Stigmasterol	POLA1	3.064e-14
Justicia	Stigmasterol	SHH	5.878e-13
Justicia	Stigmasterol	RORA	1.199e-12
Justicia	Stigmasterol	SREBF2	2.337e-12
Justicia	Stigmasterol	EBP	6.974e-12
Justicia	Stigmasterol	ESR1	8.361e-12
Justicia	Stigmasterol	ABCB11	1.133e-11
Justicia	Stigmasterol	ABCC4	2.335e-11
Justicia	Stigmasterol	EPHA7	4.746e-11
Justicia	Stigmasterol	EPHA5	8.214e-11
Justicia	Stigmasterol	EPHA8	2.254e-10
Justicia	Stigmasterol	EPHB3	2.254e-10
Justicia	Stigmasterol	EPHA4	5.589e-10
Justicia	Stigmasterol	CYP19A1	1.573e-09
Justicia	Stigmasterol	EPHA1	1.865e-09
Justicia	Stigmasterol	EPHB1	1.865e-09
Justicia	Stigmasterol	EPHA6	2.689e-09
Justicia	Stigmasterol	GLI1	3.815e-09
Justicia	Stigmasterol	EPHB2	3.817e-09
Justicia	Stigmasterol	NR1H4	6.135e-09
Justicia	Stigmasterol	EPHA2	1.358e-08
Justicia	Stigmasterol	EPHB6	1.794e-08
Justicia	Stigmasterol	EPHA3	1.257e-07
Justicia	Stigmasterol	SLC10A1	1.698e-07
Justicia	Stigmasterol	NR1H2	1.835e-07
Justicia	Stigmasterol	UGT2B7	6.187e-07
Justicia	Stigmasterol	SLC22A3	2.611e-06
Justicia	Stigmasterol	IL2	6.339e-06
Justicia	Chinensinaphthol methyl ether	EDNRB	6.78e-26
Justicia	Chinensinaphthol methyl ether	EDNRA	1.772e-25
Justicia	Chinensinaphthol methyl ether	CYP1A1	3.97e-20
Justicia	Chinensinaphthol methyl ether	ABCG2	6.345e-19
Justicia	Chinensinaphthol methyl ether	RAC1	3.179e-12
Justicia	Chinensinaphthol methyl ether	ABCC1	1.513e-11
Justicia	Chinensinaphthol methyl ether	ABCB1	1.591e-11
Justicia	Chinensinaphthol methyl ether	CYP1B1	2.732e-11
Justicia	Chinensinaphthol methyl ether	NR0B1	2.37e-09
Justicia	Chinensinaphthol methyl ether	TNFRSF1A	2.413e-09
Justicia	Chinensinaphthol methyl ether	IMPDH1	2.978e-09
Justicia	Chinensinaphthol methyl ether	HTR2B	8.804e-09
Justicia	Chinensinaphthol methyl ether	ODC1	3.485e-08
Justicia	Chinensinaphthol methyl ether	TOP2B	3.632e-08
Justicia	Chinensinaphthol methyl ether	PDE4D	1.061e-07
Justicia	Chinensinaphthol methyl ether	KCNJ1	4.655e-07
Justicia	Chinensinaphthol methyl ether	ALOX5	4.948e-07
Justicia	Chinensinaphthol methyl ether	PDE4B	1.351e-06
Justicia	Chinensinaphthol methyl ether	IMPDH2	3.017e-06
Justicia	Chinensinaphthol methyl ether	F3	3.818e-06
Justicia	Chinensinaphthol methyl ether	MAOB	3.961e-06
Justicia	Chinensinaphthol methyl ether	KIT	6.745e-06
Justicia	Chinensinaphthol methyl ether	RAD51	7.112e-06
Justicia	Chinensinaphthol methyl ether	PDE5A	7.676e-06
Justicia	Chinensinaphthol methyl ether	SLC22A2	8.628e-06
Justicia	Justicidinoside A	SLC5A2	7.648e-70
Justicia	Justicidinoside A	SLC5A1	7.702e-41
Justicia	Justicidinoside A	SLC28A3	5.351e-37
Justicia	Justicidinoside A	NRAS	1.522e-35
Justicia	Justicidinoside A	IL2	2.778e-25
Justicia	Justicidinoside A	IMPDH1	3.319e-22
Justicia	Justicidinoside A	FGF1	1.11e-16
Justicia	Justicidinoside A	TYR	8.882e-16
Justicia	Justicidinoside A	SLC5A4	2.609e-14
Justicia	Justicidinoside A	FGF2	1.691e-13
Justicia	Justicidinoside A	LGALS9	2.821e-13
Justicia	Justicidinoside A	ALDH1B1	9.483e-12
Justicia	Justicidinoside A	IMPDH2	5.954e-11
Justicia	Justicidinoside A	ALDH1A2	6.257e-11
Justicia	Justicidinoside A	VEGFA	6.325e-10
Justicia	Justicidinoside A	P4HB	7.157e-10
Justicia	Justicidinoside A	IL6	1.304e-09
Justicia	Justicidinoside A	NR0B1	8.147e-09
Justicia	Justicidinoside A	TOP2B	1.914e-08
Justicia	Justicidinoside A	ERAP1	2.534e-06
Justicia	Diphyllin apioside	EDNRA	1.973e-49
Justicia	Diphyllin apioside	EDNRB	8.156e-44
Justicia	Diphyllin apioside	TOP2B	1.654e-14
Justicia	Diphyllin apioside	TNFRSF1A	1.933e-08
Justicia	Diphyllin apioside	NR0B1	3.249e-08
Justicia	Diphyllin apioside	ALOX5	2.43e-07
Justicia	Diphyllin apioside	NR4A2	4.12e-07
Justicia	Diphyllin apioside	TOP1	3.866e-06
Justicia	Diphyllin apioside	ELAVL1	5.508e-06
Justicia	Diphyllin apioside 5''-acetate	EDNRA	6.753e-35
Justicia	Diphyllin apioside 5''-acetate	EDNRB	1.099e-31
Justicia	Diphyllin apioside 5''-acetate	TNFRSF1A	2.271e-08
Justicia	Diphyllin apioside 5''-acetate	NR4A2	3.811e-07
Justicia	Diphyllin apioside 5''-acetate	SOAT2	7.136e-07
Justicia	Diphyllin apioside 5''-acetate	IMPDH1	3.439e-06
Justicia	Justicidinoside B	SLC5A2	3.41e-65
Justicia	Justicidinoside B	SLC5A1	8.319e-41
Justicia	Justicidinoside B	SLC28A3	5.351e-37
Justicia	Justicidinoside B	NRAS	1.522e-35
Justicia	Justicidinoside B	IL2	2.778e-25
Justicia	Justicidinoside B	IMPDH1	1.92e-22
Justicia	Justicidinoside B	FGF1	3.331e-16
Justicia	Justicidinoside B	TYR	8.882e-16
Justicia	Justicidinoside B	SLC5A4	2.609e-14
Justicia	Justicidinoside B	LGALS9	2.821e-13
Justicia	Justicidinoside B	FGF2	3.662e-13
Justicia	Justicidinoside B	ALDH1B1	9.483e-12
Justicia	Justicidinoside B	IMPDH2	1.232e-11
Justicia	Justicidinoside B	ALDH1A2	6.257e-11
Justicia	Justicidinoside B	P4HB	7.157e-10
Justicia	Justicidinoside B	VEGFA	1.106e-09
Justicia	Justicidinoside B	IL6	1.304e-09
Justicia	Justicidinoside B	NR0B1	8.147e-09
Justicia	Justicidinoside B	TOP2B	1.914e-08
Justicia	Justicidinoside B	ERAP1	2.534e-06
Justicia	Justicidinoside B	LGALS3	5.162e-06
Justicia	Justicidinoside B	TDP1	5.941e-06
Justicia	Justicidinoside B	LGALS1	7.884e-06
Justicia	Ciliatoside A	EDNRA	2.747e-24
Justicia	Ciliatoside A	EDNRB	5.064e-24
Justicia	Ciliatoside A	TOP2B	5.7e-08
Justicia	Tuberculatin	EDNRA	1.973e-49
Justicia	Tuberculatin	EDNRB	8.156e-44
Justicia	Tuberculatin	TOP2B	1.654e-14
Justicia	Tuberculatin	TNFRSF1A	1.933e-08
Justicia	Tuberculatin	NR0B1	3.249e-08
Justicia	Tuberculatin	ALOX5	2.43e-07
Justicia	Tuberculatin	NR4A2	4.12e-07
Justicia	Tuberculatin	TOP1	3.866e-06
Justicia	Tuberculatin	ELAVL1	5.508e-06
Justicia	Justicidinoside C	SLC5A2	6.885e-57
Justicia	Justicidinoside C	SLC5A1	3.774e-38
Justicia	Justicidinoside C	SLC28A3	1.457e-36
Justicia	Justicidinoside C	IL2	2.062e-26
Justicia	Justicidinoside C	P4HB	4.441e-16
Justicia	Justicidinoside C	TYR	1.332e-15
Justicia	Justicidinoside C	SLC5A4	1.332e-14
Justicia	Justicidinoside C	LGALS9	1.946e-13
Justicia	Justicidinoside C	ALDH1B1	3.852e-12
Justicia	Justicidinoside C	ALDH1A2	2.717e-11
Justicia	Justicidinoside C	IL6	4.561e-09
Justicia	Justicidinoside C	FGF1	7.417e-09
Justicia	Justicidinoside C	TOP2B	1.062e-08
Justicia	Justicidinoside C	LGALS3	1.547e-08
Justicia	Justicidinoside C	NR0B1	2.637e-08
Justicia	Justicidinoside C	FGF2	3.085e-07
Justicia	Justicidinoside C	ERAP1	3.601e-07
Justicia	Justin A	CXCL12	7.119e-71
Justicia	Justin A	BMP1	3.841e-70
Justicia	Justin A	EDNRA	2.519e-60
Justicia	Justin A	EDNRB	3.394e-56
Justicia	Justin A	AGBL2	2.095e-36
Justicia	Justin A	TAS1R1	6.635e-33
Justicia	Justin A	ODC1	2.006e-23
Justicia	Justin A	MAPT	2.107e-23
Justicia	Justin A	SLC7A5	6.697e-20
Justicia	Justin A	TH	7.563e-20
Justicia	Justin A	NDUFAB1	7.758e-19
Justicia	Justin A	NDUFAF1	7.758e-19
Justicia	Justin A	NDUFA1	7.758e-19
Justicia	Justin A	NDUFA2	7.758e-19
Justicia	Justin A	NDUFA3	7.758e-19
Justicia	Justin A	NDUFA5	7.758e-19
Justicia	Justin A	NDUFA6	7.758e-19
Justicia	Justin A	NDUFA7	7.758e-19
Justicia	Justin A	NDUFA8	7.758e-19
Justicia	Justin A	NDUFA9	7.758e-19
Justicia	Justin A	NDUFA10	7.758e-19
Justicia	Justin A	NDUFA11	7.758e-19
Justicia	Justin A	NDUFA12	7.758e-19
Justicia	Justin A	NDUFA13	7.758e-19
Justicia	Justin A	NDUFB1	7.758e-19
Justicia	Justin A	NDUFB2	7.758e-19
Justicia	Justin A	NDUFB3	7.758e-19
Justicia	Justin A	NDUFB4	7.758e-19
Justicia	Justin A	NDUFB5	7.758e-19
Justicia	Justin A	NDUFB6	7.758e-19
Justicia	Justin A	NDUFB7	7.758e-19
Justicia	Justin A	NDUFB8	7.758e-19
Justicia	Justin A	NDUFB9	7.758e-19
Justicia	Justin A	NDUFB10	7.758e-19
Justicia	Justin A	NDUFB11	7.758e-19
Justicia	Justin A	NDUFC1	7.758e-19
Justicia	Justin A	NDUFC2	7.758e-19
Justicia	Justin A	NDUFAF2	7.758e-19
Justicia	Justin A	NDUFAF3	7.758e-19
Justicia	Justin A	NDUFAF4	7.758e-19
Justicia	Justin A	NDUFS1	7.758e-19
Justicia	Justin A	NDUFS2	7.758e-19
Justicia	Justin A	NDUFS3	7.758e-19
Justicia	Justin A	NDUFS4	7.758e-19
Justicia	Justin A	NDUFS5	7.758e-19
Justicia	Justin A	NDUFS6	7.758e-19
Justicia	Justin A	NDUFS7	7.758e-19
Justicia	Justin A	NDUFS8	7.758e-19
Justicia	Justin A	NDUFV1	7.758e-19
Justicia	Justin A	NDUFV2	7.758e-19
Justicia	Justin A	NDUFV3	7.758e-19
Justicia	Justin A	MT-ND1	7.758e-19
Justicia	Justin A	MT-ND2	7.758e-19
Justicia	Justin A	MT-ND3	7.758e-19
Justicia	Justin A	MT-ND4L	7.758e-19
Justicia	Justin A	MT-ND5	7.758e-19
Justicia	Justin A	MT-ND6	7.758e-19
Justicia	Justin A	NDUFA4L2	7.758e-19
Justicia	Justin A	MCHR1	2.403e-18
Justicia	Justin A	QDPR	4.193e-17
Justicia	Justin A	GLO1	1.11e-16
Justicia	Justin A	NFKB1	1.11e-16
Justicia	Justin A	SSTR3	1.11e-16
Justicia	Justin A	TAS2R31	5.551e-15
Justicia	Justin A	NDUFA4	1.266e-14
Justicia	Justin A	APP	4.963e-14
Justicia	Justin A	SHH	1.472e-12
Justicia	Justin A	MT-ND4	3.075e-12
Justicia	Justin A	IKBKG	3.502e-12
Justicia	Justin A	TCF4	8.327e-12
Justicia	Justin A	CYP3A4	1.149e-11
Justicia	Justin A	FOS	1.923e-11
Justicia	Justin A	IGFBP3	2.233e-11
Justicia	Justin A	ALOX15	3.101e-11
Justicia	Justin A	SHBG	4.165e-11
Justicia	Justin A	TTR	7.026e-10
Justicia	Justin A	COPS5	1.185e-09
Justicia	Justin A	TNFRSF1A	1.672e-09
Justicia	Justin A	TAS1R3	1.803e-09
Justicia	Justin A	IGFBP5	1.823e-09
Justicia	Justin A	TRPV1	3.304e-09
Justicia	Justin A	ALOX12	3.733e-09
Justicia	Justin A	HTR2B	5.33e-09
Justicia	Justin B	BMP1	4.662e-70
Justicia	Justin B	EDNRA	1.463e-61
Justicia	Justin B	EDNRB	1.505e-57
Justicia	Justin B	AGBL2	2.095e-36
Justicia	Justin B	TLR1	3.875e-36
Justicia	Justin B	TAS1R1	6.635e-33
Justicia	Justin B	MCHR1	2.902e-19
Justicia	Justin B	SHH	1.915e-18
Justicia	Justin B	SSTR3	1.11e-16
Justicia	Justin B	NR0B1	1.998e-15
Justicia	Justin B	NDUFAB1	2.887e-15
Justicia	Justin B	NDUFAF1	2.887e-15
Justicia	Justin B	NDUFA1	2.887e-15
Justicia	Justin B	NDUFA2	2.887e-15
Justicia	Justin B	NDUFA3	2.887e-15
Justicia	Justin B	NDUFA5	2.887e-15
Justicia	Justin B	NDUFA6	2.887e-15
Justicia	Justin B	NDUFA7	2.887e-15
Justicia	Justin B	NDUFA8	2.887e-15
Justicia	Justin B	NDUFA9	2.887e-15
Justicia	Justin B	NDUFA10	2.887e-15
Justicia	Justin B	NDUFA11	2.887e-15
Justicia	Justin B	NDUFA12	2.887e-15
Justicia	Justin B	NDUFA13	2.887e-15
Justicia	Justin B	NDUFB1	2.887e-15
Justicia	Justin B	NDUFB2	2.887e-15
Justicia	Justin B	NDUFB3	2.887e-15
Justicia	Justin B	NDUFB4	2.887e-15
Justicia	Justin B	NDUFB5	2.887e-15
Justicia	Justin B	NDUFB6	2.887e-15
Justicia	Justin B	NDUFB7	2.887e-15
Justicia	Justin B	NDUFB8	2.887e-15
Justicia	Justin B	NDUFB9	2.887e-15
Justicia	Justin B	NDUFB10	2.887e-15
Justicia	Justin B	NDUFB11	2.887e-15
Justicia	Justin B	NDUFC1	2.887e-15
Justicia	Justin B	NDUFC2	2.887e-15
Justicia	Justin B	NDUFAF2	2.887e-15
Justicia	Justin B	NDUFAF3	2.887e-15
Justicia	Justin B	NDUFAF4	2.887e-15
Justicia	Justin B	NDUFS1	2.887e-15
Justicia	Justin B	NDUFS2	2.887e-15
Justicia	Justin B	NDUFS3	2.887e-15
Justicia	Justin B	NDUFS4	2.887e-15
Justicia	Justin B	NDUFS5	2.887e-15
Justicia	Justin B	NDUFS6	2.887e-15
Justicia	Justin B	NDUFS7	2.887e-15
Justicia	Justin B	NDUFS8	2.887e-15
Justicia	Justin B	NDUFV1	2.887e-15
Justicia	Justin B	NDUFV2	2.887e-15
Justicia	Justin B	NDUFV3	2.887e-15
Justicia	Justin B	MT-ND1	2.887e-15
Justicia	Justin B	MT-ND2	2.887e-15
Justicia	Justin B	MT-ND3	2.887e-15
Justicia	Justin B	MT-ND4L	2.887e-15
Justicia	Justin B	MT-ND5	2.887e-15
Justicia	Justin B	MT-ND6	2.887e-15
Justicia	Justin B	NDUFA4L2	2.887e-15
Justicia	Justin B	NDUFA4	6.966e-12
Justicia	Justin B	CYP3A4	2.034e-11
Justicia	Justin B	TCF4	3.989e-11
Justicia	Justin B	MT-ND4	5.732e-10
Justicia	Justin B	RAC1	8.811e-10
Justicia	Justin B	COPS5	1.185e-09
Justicia	Justin B	TNFRSF1A	1.672e-09
Justicia	Justin B	TAS1R3	1.803e-09
Justicia	Justin B	HTR2B	2.56e-09
Justicia	Justin B	HDAC3	7.2e-09
Justicia	Justin B	PDE5A	1.167e-08
Justicia	Justin B	CYP2D6	3.083e-08
Justicia	Justin B	PPP1CA	4.198e-08
Justicia	Justin B	REN	1.003e-07
Justicia	Justin B	TRAP1	1.279e-07
Justicia	Justin B	IGFBP3	1.397e-07
Justicia	Justin B	ALOX15	1.522e-07
Justicia	Justin B	SSTR1	3.617e-07
Justicia	Justin B	SHBG	6.159e-07
Justicia	Justin B	CYP2C19	7.3e-07
Justicia	Justin B	RYR2	9.497e-07
Justicia	Justin B	HDAC6	1.861e-06
Justicia	Justin B	F3	2.162e-06
Justicia	Justin B	STAMBP	2.293e-06
Justicia	Justin B	LDLR	2.409e-06
Justicia	Justin B	TAAR1	3.694e-06
Justicia	Justin B	HDAC1	4.005e-06
Justicia	Justin B	CHRM2	5.265e-06
Justicia	Justin B	ELAVL1	6.588e-06
Justicia	Justin B	CHRM3	6.668e-06
Justicia	Ciliatoside B	EDNRA	2.298e-21
Justicia	Ciliatoside B	EDNRB	4.152e-21
Justicia	Dihydroclusin diacetate	BMP1	1.746e-70
Justicia	Dihydroclusin diacetate	EDNRA	1.892e-68
Justicia	Dihydroclusin diacetate	EDNRB	7.939e-64
Justicia	Dihydroclusin diacetate	NDUFA4	1.631e-38
Justicia	Dihydroclusin diacetate	TUBB1	8.603e-38
Justicia	Dihydroclusin diacetate	AGBL2	2.095e-36
Justicia	Dihydroclusin diacetate	TAS1R1	6.635e-33
Justicia	Dihydroclusin diacetate	MCHR1	3.156e-20
Justicia	Dihydroclusin diacetate	TNFRSF1A	3.095e-18
Justicia	Dihydroclusin diacetate	SSTR3	1.679e-17
Justicia	Dihydroclusin diacetate	NDUFAB1	2.887e-15
Justicia	Dihydroclusin diacetate	NDUFAF1	2.887e-15
Justicia	Dihydroclusin diacetate	NDUFA1	2.887e-15
Justicia	Dihydroclusin diacetate	NDUFA2	2.887e-15
Justicia	Dihydroclusin diacetate	NDUFA3	2.887e-15
Justicia	Dihydroclusin diacetate	NDUFA5	2.887e-15
Justicia	Dihydroclusin diacetate	NDUFA6	2.887e-15
Justicia	Dihydroclusin diacetate	NDUFA7	2.887e-15
Justicia	Dihydroclusin diacetate	NDUFA8	2.887e-15
Justicia	Dihydroclusin diacetate	NDUFA9	2.887e-15
Justicia	Dihydroclusin diacetate	NDUFA10	2.887e-15
Justicia	Dihydroclusin diacetate	NDUFA11	2.887e-15
Justicia	Dihydroclusin diacetate	NDUFA12	2.887e-15
Justicia	Dihydroclusin diacetate	NDUFA13	2.887e-15
Justicia	Dihydroclusin diacetate	NDUFB1	2.887e-15
Justicia	Dihydroclusin diacetate	NDUFB2	2.887e-15
Justicia	Dihydroclusin diacetate	NDUFB3	2.887e-15
Justicia	Dihydroclusin diacetate	NDUFB4	2.887e-15
Justicia	Dihydroclusin diacetate	NDUFB5	2.887e-15
Justicia	Dihydroclusin diacetate	NDUFB6	2.887e-15
Justicia	Dihydroclusin diacetate	NDUFB7	2.887e-15
Justicia	Dihydroclusin diacetate	NDUFB8	2.887e-15
Justicia	Dihydroclusin diacetate	NDUFB9	2.887e-15
Justicia	Dihydroclusin diacetate	NDUFB10	2.887e-15
Justicia	Dihydroclusin diacetate	NDUFB11	2.887e-15
Justicia	Dihydroclusin diacetate	NDUFC1	2.887e-15
Justicia	Dihydroclusin diacetate	NDUFC2	2.887e-15
Justicia	Dihydroclusin diacetate	NDUFAF2	2.887e-15
Justicia	Dihydroclusin diacetate	NDUFAF3	2.887e-15
Justicia	Dihydroclusin diacetate	NDUFAF4	2.887e-15
Justicia	Dihydroclusin diacetate	NDUFS1	2.887e-15
Justicia	Dihydroclusin diacetate	NDUFS2	2.887e-15
Justicia	Dihydroclusin diacetate	NDUFS3	2.887e-15
Justicia	Dihydroclusin diacetate	NDUFS4	2.887e-15
Justicia	Dihydroclusin diacetate	NDUFS5	2.887e-15
Justicia	Dihydroclusin diacetate	NDUFS6	2.887e-15
Justicia	Dihydroclusin diacetate	NDUFS7	2.887e-15
Justicia	Dihydroclusin diacetate	NDUFS8	2.887e-15
Justicia	Dihydroclusin diacetate	NDUFV1	2.887e-15
Justicia	Dihydroclusin diacetate	NDUFV2	2.887e-15
Justicia	Dihydroclusin diacetate	NDUFV3	2.887e-15
Justicia	Dihydroclusin diacetate	MT-ND1	2.887e-15
Justicia	Dihydroclusin diacetate	MT-ND2	2.887e-15
Justicia	Dihydroclusin diacetate	MT-ND3	2.887e-15
Justicia	Dihydroclusin diacetate	MT-ND4L	2.887e-15
Justicia	Dihydroclusin diacetate	MT-ND5	2.887e-15
Justicia	Dihydroclusin diacetate	MT-ND6	2.887e-15
Justicia	Dihydroclusin diacetate	NDUFA4L2	2.887e-15
Justicia	Dihydroclusin diacetate	CYP3A4	1.22e-13
Justicia	Dihydroclusin diacetate	SHH	1.472e-12
Justicia	Dihydroclusin diacetate	TCF4	8.327e-12
Justicia	Dihydroclusin diacetate	HTR2B	4.587e-11
Justicia	Dihydroclusin diacetate	RAC1	2.131e-10
Justicia	Dihydroclusin diacetate	NR0B1	5.427e-10
Justicia	Dihydroclusin diacetate	MT-ND4	5.732e-10
Justicia	Dihydroclusin diacetate	PDE5A	6.158e-10
Justicia	Dihydroclusin diacetate	ABCB1	1.098e-09
