# Supplementary material for: Reveals of candidate active ingredients in Justicia and its anti-thrombotic action of mechanism based on network pharmacology approach and experimental validation
Source: Sci Rep. 2021 Aug 25;11:17187. doi: 10.1038/s41598-021-96683-z (PMC8387432; doi:10.1038/s41598-021-96683-z)
Supplement: Supplementary file 1 — Supplementary Information. [file 41598_2021_96683_MOESM1_ESM.zip › Supplementary material/Table S2 Herb-compounds-common targets.xlsx]

## Sheet: Sheet1
The node information used to construct the Herb-compounds-common targets network, including the names of Herb, Compounds, and Targets, and the corresponding p value.
Herb	Compound	Target	P-Value
Justicia	Diphyllin	F3	3.224e-06
Justicia	Tormentic acid	F3	6.217e-15
Justicia	Chinensinaphthol	F3	3.222e-07
Justicia	Cleistanthin B	F3	5.802e-06
Justicia	Asiatic acid	F3	2.887e-15
Justicia	Chinensinaphthol methyl ether	F3	3.818e-06
Justicia	Justin B	F3	2.162e-06
Justicia	Quercetin	F2	0.9968
Justicia	Palmitic acid	SELP	1.843e-14
Justicia	Quercetin	MMP9	0.1025
Justicia	Luteolin	MMP9	0.07945
Justicia	Cynaroside	TNF	7.785e-05
Justicia	6’-hydroxy justicidin A	IL6	2.645e-07
Justicia	Cleistanthin B	IL6	1.495e-08
Justicia	Cleistanthoside A	IL6	2.362e-07
Justicia	Cynaroside	IL6	1.721e-07
Justicia	Justicidinoside A	IL6	1.304e-09
Justicia	Justicidinoside B	IL6	1.304e-09
Justicia	Justicidinoside C	IL6	4.561e-09
Justicia	Palmitic acid	SELL	3.834e-21
Justicia	Quercetin	MPO	1.309e-07
Justicia	Luteolin	MPO	7.234e-08
Justicia	Apigenin	MPO	6.895e-09
Justicia	Apigenin	SYK	0.8761
Justicia	Cynaroside	TNNI3	9.367e-06
Justicia	Palmitic acid	TLR2	1.778e-29
Justicia	Scopoletin	ALOX12	5.83e-11
Justicia	Quercetin	ALOX12	2.435e-11
Justicia	Luteolin	ALOX12	1.158e-11
Justicia	Apigenin	ALOX12	2.738e-13
Justicia	Justin A	ALOX12	3.733e-09
Justicia	Scopoletin	CXCL12	5.31e-70
Justicia	Justin A	CXCL12	7.119e-71
Justicia	Tormentic acid	IL1B	1.554e-15
Justicia	Cynaroside	TNNT2	9.367e-06
Justicia	Cleistanthin B	IL2	8.417e-26
Justicia	Cleistanthoside A	IL2	1.11e-16
Justicia	Quercetin	IL2	5.605e-07
Justicia	Luteolin	IL2	4.317e-10
Justicia	Apigenin	IL2	6.829e-13
Justicia	Cynaroside	IL2	7.799e-42
Justicia	Rhoifolin	IL2	1.541e-38
Justicia	Kaempferol	IL2	8.063e-11
Justicia	Stigmasterol	IL2	6.339e-06
Justicia	Justicidinoside A	IL2	2.778e-25
Justicia	Justicidinoside B	IL2	2.778e-25
Justicia	Justicidinoside C	IL2	2.062e-26
Justicia	Justicidin D	PDE5A	5.808e-07
Justicia	Justicidin C	PDE5A	4.189e-07
Justicia	Diphyllin	PDE5A	1.139e-07
Justicia	Justicidin A	PDE5A	4.995e-07
Justicia	Justicidin B	PDE5A	8.734e-09
Justicia	Chinensinaphthol methyl ether	PDE5A	7.676e-06
Justicia	Justin B	PDE5A	1.167e-08
Justicia	Dihydroclusin diacetate	PDE5A	6.158e-10
Justicia	Chinensinaphthol	ABCB1	4.841e-13
Justicia	Scopoletin	ABCB1	6.243e-07
Justicia	Quercetin	ABCB1	4.552e-15
Justicia	Luteolin	ABCB1	8.544e-20
Justicia	Apigenin	ABCB1	6.184e-22
Justicia	Cynaroside	ABCB1	1.061e-09
Justicia	Rhoifolin	ABCB1	9.426e-09
Justicia	Kaempferol	ABCB1	4.608e-17
Justicia	Chinensinaphthol methyl ether	ABCB1	1.591e-11
Justicia	Dihydroclusin diacetate	ABCB1	1.098e-09
Justicia	Quercetin	TERT	1.915e-10
Justicia	Luteolin	TERT	2.22e-16
Justicia	Apigenin	TERT	1.044e-11
Justicia	Cynaroside	TERT	1.05e-06
Justicia	Justicidin D	ABCG2	7.272e-06
Justicia	Diphyllin	ABCG2	6.683e-06
Justicia	Justicidin A	ABCG2	6.533e-06
Justicia	Chinensinaphthol	ABCG2	2.647e-24
Justicia	Justicidin B	ABCG2	4.167e-07
Justicia	Scopoletin	ABCG2	2.219e-20
Justicia	Quercetin	ABCG2	8.364e-18
Justicia	Luteolin	ABCG2	3.331e-16
Justicia	Apigenin	ABCG2	8.586e-20
Justicia	Cynaroside	ABCG2	4.83e-08
Justicia	Kaempferol	ABCG2	9.51e-19
Justicia	Chinensinaphthol methyl ether	ABCG2	6.345e-19
Justicia	6’-hydroxy justicidin A	TNFRSF1A	1.432e-06
Justicia	Justicidin D	TNFRSF1A	1.011e-09
Justicia	Justicidin C	TNFRSF1A	3.258e-09
Justicia	Diphyllin	TNFRSF1A	5.769e-10
Justicia	Justicidin A	TNFRSF1A	7.431e-10
Justicia	Chinensinaphthol	TNFRSF1A	1.824e-09
Justicia	Cleistanthin B	TNFRSF1A	1.246e-08
Justicia	Justicidin B	TNFRSF1A	4.234e-09
Justicia	Chinensinaphthol methyl ether	TNFRSF1A	2.413e-09
Justicia	Diphyllin apioside	TNFRSF1A	1.933e-08
Justicia	Diphyllin apioside 5''-acetate	TNFRSF1A	2.271e-08
Justicia	Tuberculatin	TNFRSF1A	1.933e-08
Justicia	Justin A	TNFRSF1A	1.672e-09
Justicia	Justin B	TNFRSF1A	1.672e-09
Justicia	Dihydroclusin diacetate	TNFRSF1A	3.095e-18
Justicia	Justicidin D	TOP1	2.941e-06
Justicia	Diphyllin	TOP1	4.11e-06
Justicia	Diphyllin apioside	TOP1	3.866e-06
Justicia	Tuberculatin	TOP1	3.866e-06
Justicia	Palmitic acid	GBA	3.03e-07
Justicia	6’-hydroxy justicidin A	TUBB1	9.243e-09
Justicia	Justicidin H	TUBB1	5.465e-06
Justicia	Scopoletin	TUBB1	1.595e-32
Justicia	Dihydroclusin diacetate	TUBB1	8.603e-38
Justicia	Justicidin E	PRF1	2.349e-09
Justicia	Taiwanin C	PRF1	3.604e-07
Justicia	Palmitic acid	FABP3	1.457e-22
Justicia	Palmitic acid	PRKCA	4.429e-11
Justicia	Quercetin	VEGFA	7.579e-07
Justicia	Luteolin	VEGFA	1.204e-10
Justicia	Apigenin	VEGFA	1.162e-11
Justicia	Cynaroside	VEGFA	1.11e-16
Justicia	Rhoifolin	VEGFA	4.325e-23
Justicia	Justicidinoside A	VEGFA	6.325e-10
Justicia	Justicidinoside B	VEGFA	1.106e-09
Justicia	Quercetin	AXL	0.001483
Justicia	Quercetin	MMP2	0.6846
Justicia	Luteolin	MMP2	0.6846
Justicia	Scopoletin	PDE4D	1.712e-07
Justicia	Apigenin	PDE4D	1.293e-06
Justicia	Chinensinaphthol methyl ether	PDE4D	1.061e-07
Justicia	Justicidin D	CYP2C19	1.814e-06
Justicia	Justicidin C	CYP2C19	3.124e-08
Justicia	Diphyllin	CYP2C19	2.855e-08
Justicia	Justicidin A	CYP2C19	4.599e-07
Justicia	Justicidin B	CYP2C19	5.984e-07
Justicia	Justicidin E	CYP2C19	2.155e-07
Justicia	Taiwanin C	CYP2C19	1.75e-07
Justicia	Taiwanin E	CYP2C19	2.859e-06
Justicia	Apigenin	CYP2C19	0.7691
Justicia	Justin B	CYP2C19	7.3e-07
Justicia	Quercetin	AKT1	0.5833
Justicia	Apigenin	PTGS2	0.03685
Justicia	Quercetin	GSK3B	0.1593
Justicia	Luteolin	GSK3B	0.09908
Justicia	Apigenin	GSK3B	0.07576
Justicia	Cleistanthin B	P4HB	4.34e-24
Justicia	Cleistanthoside A	P4HB	5.085e-13
Justicia	Quercetin	P4HB	4.362e-43
Justicia	Luteolin	P4HB	1.433e-32
Justicia	Apigenin	P4HB	6.232e-31
Justicia	Cynaroside	P4HB	2.551e-44
Justicia	Rhoifolin	P4HB	1.946e-44
Justicia	Kaempferol	P4HB	6.101e-41
Justicia	Justicidinoside A	P4HB	7.157e-10
Justicia	Justicidinoside B	P4HB	7.157e-10
Justicia	Justicidinoside C	P4HB	4.441e-16
Justicia	Scopoletin	APP	1.149e-17
Justicia	Quercetin	APP	1.268e-06
Justicia	Luteolin	APP	1.802e-10
Justicia	Apigenin	APP	5.575e-09
Justicia	Justin A	APP	4.963e-14
Justicia	Cleistanthin B	LGALS1	4.018e-10
Justicia	Justicidinoside B	LGALS1	7.884e-06
Justicia	6’-hydroxy justicidin A	RAC1	3.414e-11
Justicia	Justicidin H	RAC1	4.935e-11
Justicia	Justicidin D	RAC1	2.335e-11
Justicia	Justicidin C	RAC1	1.151e-10
Justicia	Diphyllin	RAC1	2.131e-10
Justicia	Justicidin A	RAC1	2.335e-11
Justicia	Chinensinaphthol	RAC1	3.414e-11
Justicia	Justicidin B	RAC1	3.414e-11
Justicia	Justicidin E	RAC1	2.049e-10
Justicia	Taiwanin C	RAC1	2.049e-10
Justicia	Chinensinaphthol methyl ether	RAC1	3.179e-12
Justicia	Justin B	RAC1	8.811e-10
Justicia	Dihydroclusin diacetate	RAC1	2.131e-10
Justicia	Palmitic acid	LTB4R	9.411e-20
Justicia	Quercetin	KDR	0.9993
Justicia	Palmitic acid	PTGER3	4.595e-09
Justicia	Quercetin	MET	0.7762
Justicia	Apigenin	CFTR	0.002896
Justicia	Scopoletin	CBS	4.757e-11
Justicia	Quercetin	CBS	3.733e-36
Justicia	Luteolin	CBS	7.886e-30
Justicia	Apigenin	CBS	1.08e-52
Justicia	Cynaroside	CBS	2.294e-24
Justicia	Rhoifolin	CBS	1.446e-25
Justicia	Kaempferol	CBS	9.017e-51
Justicia	Cleistanthin B	ERAP1	1.819e-06
Justicia	Scopoletin	ERAP1	7.897e-29
Justicia	Apigenin	ERAP1	2.939e-07
Justicia	Cynaroside	ERAP1	1.716e-08
Justicia	Rhoifolin	ERAP1	4.43e-07
Justicia	Justicidinoside A	ERAP1	2.534e-06
Justicia	Justicidinoside B	ERAP1	2.534e-06
Justicia	Justicidinoside C	ERAP1	3.601e-07
Justicia	Palmitic acid	PTGER4	2.305e-10
Justicia	Stigmasterol	ABCC4	2.335e-11
