# Supplementary material for: Reveals of candidate active ingredients in Justicia and its anti-thrombotic action of mechanism based on network pharmacology approach and experimental validation
Source: Sci Rep. 2021 Aug 25;11:17187. doi: 10.1038/s41598-021-96683-z (PMC8387432; doi:10.1038/s41598-021-96683-z)
Supplement: Supplementary file 1 — Supplementary Information. [file 41598_2021_96683_MOESM1_ESM.zip › Supplementary material/Table S3 Enrichment entries of 48 common genes.xlsx]

## Sheet: Enrichment entries of 48 common
The results of GO and KEGG enrichment of 48 common genes were analyzed by Metascape database.
GroupID	Category	Term	Description	LogP	Log(q-value)	InTerm_InList	Genes	Symbols
1_Summary	GO Biological Processes	GO:0032103	positive regulation of response to external stimulus	-22.2052	-17.8423	18/331	351,2147,2152,3553,3558,3569,3791,4233,5578,5733,5734,5743,5879,6387,7097,7124,7132,7422,207,2932,3956,5034,6403,6850,239,558,2629,5144,4318,6402,51752,5551,2170	APP,F2,F3,IL1B,IL2,IL6,KDR,MET,PRKCA,PTGER3,PTGER4,PTGS2,RAC1,CXCL12,TLR2,TNF,TNFRSF1A,VEGFA,AKT1,GSK3B,LGALS1,P4HB,SELP,SYK,ALOX12,AXL,GBA,PDE4D,MMP9,SELL,ERAP1,PRF1,FABP3
1_Member	GO Biological Processes	GO:0032103	positive regulation of response to external stimulus	-22.2052	-17.8423	18/331	351,2147,2152,3553,3558,3569,3791,4233,5578,5733,5734,5743,5879,6387,7097,7124,7132,7422	APP,F2,F3,IL1B,IL2,IL6,KDR,MET,PRKCA,PTGER3,PTGER4,PTGS2,RAC1,CXCL12,TLR2,TNF,TNFRSF1A,VEGFA
1_Member	GO Biological Processes	GO:0045785	positive regulation of cell adhesion	-15.5778	-12.06	15/425	207,2932,3553,3558,3569,3791,3956,5034,5578,5879,6387,6403,6850,7124,7422	AKT1,GSK3B,IL1B,IL2,IL6,KDR,LGALS1,P4HB,PRKCA,RAC1,CXCL12,SELP,SYK,TNF,VEGFA
1_Member	GO Biological Processes	GO:0030155	regulation of cell adhesion	-13.3907	-9.98199	16/734	207,239,2932,3553,3558,3569,3791,3956,5034,5578,5879,6387,6403,6850,7124,7422	AKT1,ALOX12,GSK3B,IL1B,IL2,IL6,KDR,LGALS1,P4HB,PRKCA,RAC1,CXCL12,SELP,SYK,TNF,VEGFA
1_Member	GO Biological Processes	GO:0050729	positive regulation of inflammatory response	-13.0358	-9.76089	10/153	351,3553,3558,3569,5733,5734,5743,7097,7124,7132	APP,IL1B,IL2,IL6,PTGER3,PTGER4,PTGS2,TLR2,TNF,TNFRSF1A
1_Member	GO Biological Processes	GO:0022407	regulation of cell-cell adhesion	-12.4943	-9.33547	13/439	207,239,3553,3558,3569,3956,5578,5879,6387,6403,6850,7124,7422	AKT1,ALOX12,IL1B,IL2,IL6,LGALS1,PRKCA,RAC1,CXCL12,SELP,SYK,TNF,VEGFA
1_Member	GO Biological Processes	GO:0001817	regulation of cytokine production	-11.6273	-8.62611	15/795	351,558,2147,2152,2629,3553,3558,3569,5144,5734,5743,5879,6850,7097,7124	APP,AXL,F2,F3,GBA,IL1B,IL2,IL6,PDE4D,PTGER4,PTGS2,RAC1,SYK,TLR2,TNF
1_Member	GO Biological Processes	GO:0050727	regulation of inflammatory response	-11.4944	-8.51171	13/527	351,2147,2629,3553,3558,3569,4318,5733,5734,5743,7097,7124,7132	APP,F2,GBA,IL1B,IL2,IL6,MMP9,PTGER3,PTGER4,PTGS2,TLR2,TNF,TNFRSF1A
1_Member	GO Biological Processes	GO:0007159	leukocyte cell-cell adhesion	-10.641	-7.84626	11/366	207,3553,3558,3569,3956,5879,6387,6402,6403,6850,7124	AKT1,IL1B,IL2,IL6,LGALS1,RAC1,CXCL12,SELL,SELP,SYK,TNF
1_Member	KEGG Pathway	hsa04010	MAPK signaling pathway	-9.85207	-7.18813	10/320	207,3553,3569,3791,4233,5578,5879,7124,7132,7422	AKT1,IL1B,IL6,KDR,MET,PRKCA,RAC1,TNF,TNFRSF1A,VEGFA
1_Member	GO Biological Processes	GO:1903037	regulation of leukocyte cell-cell adhesion	-9.72192	-7.10314	10/330	207,3553,3558,3569,3956,5879,6387,6403,6850,7124	AKT1,IL1B,IL2,IL6,LGALS1,RAC1,CXCL12,SELP,SYK,TNF
1_Member	GO Biological Processes	GO:1903039	positive regulation of leukocyte cell-cell adhesion	-9.68482	-7.09162	9/234	207,3553,3558,3569,3956,5879,6403,6850,7124	AKT1,IL1B,IL2,IL6,LGALS1,RAC1,SELP,SYK,TNF
1_Member	GO Biological Processes	GO:0001819	positive regulation of cytokine production	-9.57514	-7.01157	11/461	351,2152,3553,3558,3569,5144,5734,5743,6850,7097,7124	APP,F3,IL1B,IL2,IL6,PDE4D,PTGER4,PTGS2,SYK,TLR2,TNF
1_Member	GO Biological Processes	GO:0050865	regulation of cell activation	-9.27342	-6.79699	12/636	207,239,558,2147,3553,3558,3569,3956,5578,5879,6403,6850	AKT1,ALOX12,AXL,F2,IL1B,IL2,IL6,LGALS1,PRKCA,RAC1,SELP,SYK
1_Member	KEGG Pathway	ko04060	Cytokine-cytokine receptor interaction	-9.13599	-6.69735	9/270	3553,3558,3569,3791,4233,6387,7124,7132,7422	IL1B,IL2,IL6,KDR,MET,CXCL12,TNF,TNFRSF1A,VEGFA
1_Member	GO Biological Processes	GO:0022409	positive regulation of cell-cell adhesion	-9.05207	-6.62867	9/276	207,3553,3558,3569,3956,5879,6403,6850,7124	AKT1,IL1B,IL2,IL6,LGALS1,RAC1,SELP,SYK,TNF
1_Member	GO Biological Processes	GO:0031349	positive regulation of defense response	-8.90442	-6.50055	11/534	351,3553,3558,3569,5733,5734,5743,6850,7097,7124,7132	APP,IL1B,IL2,IL6,PTGER3,PTGER4,PTGS2,SYK,TLR2,TNF,TNFRSF1A
1_Member	KEGG Pathway	hsa04060	Cytokine-cytokine receptor interaction	-8.39659	-6.08818	9/328	3553,3558,3569,3791,4233,6387,7124,7132,7422	IL1B,IL2,IL6,KDR,MET,CXCL12,TNF,TNFRSF1A,VEGFA
1_Member	KEGG Pathway	ko05323	Rheumatoid arthritis	-8.00134	-5.78144	6/90	3553,3569,6387,7097,7124,7422	IL1B,IL6,CXCL12,TLR2,TNF,VEGFA
1_Member	GO Biological Processes	GO:0046427	positive regulation of JAK-STAT cascade	-7.97228	-5.75549	6/91	2147,3558,3569,7124,7132,7422	F2,IL2,IL6,TNF,TNFRSF1A,VEGFA
1_Member	GO Biological Processes	GO:1904894	positive regulation of STAT cascade	-7.88705	-5.6855	6/94	2147,3558,3569,7124,7132,7422	F2,IL2,IL6,TNF,TNFRSF1A,VEGFA
1_Member	GO Molecular Functions	GO:0005126	cytokine receptor binding	-7.75534	-5.58275	8/270	3553,3558,3569,6387,6850,7124,7422,51752	IL1B,IL2,IL6,CXCL12,SYK,TNF,VEGFA,ERAP1
1_Member	KEGG Pathway	hsa05323	Rheumatoid arthritis	-7.75115	-5.58136	6/99	3553,3569,6387,7097,7124,7422	IL1B,IL6,CXCL12,TLR2,TNF,VEGFA
1_Member	GO Biological Processes	GO:0050867	positive regulation of cell activation	-7.51439	-5.40433	9/415	207,558,3553,3558,3569,3956,5879,6403,6850	AKT1,AXL,IL1B,IL2,IL6,LGALS1,RAC1,SELP,SYK
1_Member	GO Biological Processes	GO:0046649	lymphocyte activation	-7.36015	-5.28054	11/754	207,558,2629,3553,3558,3569,3956,5551,5734,5879,6850	AKT1,AXL,GBA,IL1B,IL2,IL6,LGALS1,PRF1,PTGER4,RAC1,SYK
1_Member	GO Biological Processes	GO:0050870	positive regulation of T cell activation	-7.15001	-5.12155	7/212	207,3553,3558,3569,3956,5879,6850	AKT1,IL1B,IL2,IL6,LGALS1,RAC1,SYK
1_Member	GO Biological Processes	GO:0042110	T cell activation	-7.01457	-5.0019	9/475	207,2629,3553,3558,3569,3956,5734,5879,6850	AKT1,GBA,IL1B,IL2,IL6,LGALS1,PTGER4,RAC1,SYK
1_Member	GO Biological Processes	GO:0042531	positive regulation of tyrosine phosphorylation of STAT protein	-6.88625	-4.90797	5/70	3558,3569,7124,7132,7422	IL2,IL6,TNF,TNFRSF1A,VEGFA
1_Member	GO Biological Processes	GO:0051251	positive regulation of lymphocyte activation	-6.83106	-4.86084	8/356	207,558,3553,3558,3569,3956,5879,6850	AKT1,AXL,IL1B,IL2,IL6,LGALS1,RAC1,SYK
1_Member	GO Biological Processes	GO:0030098	lymphocyte differentiation	-6.81251	-4.84753	8/358	558,2629,3553,3558,3569,3956,5734,6850	AXL,GBA,IL1B,IL2,IL6,LGALS1,PTGER4,SYK
1_Member	GO Biological Processes	GO:0046425	regulation of JAK-STAT cascade	-6.7786	-4.82051	6/144	2147,3558,3569,7124,7132,7422	F2,IL2,IL6,TNF,TNFRSF1A,VEGFA
1_Member	GO Biological Processes	GO:1904892	regulation of STAT cascade	-6.63972	-4.69841	6/152	2147,3558,3569,7124,7132,7422	F2,IL2,IL6,TNF,TNFRSF1A,VEGFA
1_Member	GO Biological Processes	GO:0050730	regulation of peptidyl-tyrosine phosphorylation	-6.52567	-4.60209	7/262	351,3558,3569,6850,7124,7132,7422	APP,IL2,IL6,SYK,TNF,TNFRSF1A,VEGFA
1_Member	GO Biological Processes	GO:0010720	positive regulation of cell development	-6.49797	-4.5791	9/547	3553,3558,3569,5034,5879,6387,7097,7124,7422	IL1B,IL2,IL6,P4HB,RAC1,CXCL12,TLR2,TNF,VEGFA
1_Member	GO Biological Processes	GO:0007259	JAK-STAT cascade	-6.44519	-4.54015	6/164	2147,3558,3569,7124,7132,7422	F2,IL2,IL6,TNF,TNFRSF1A,VEGFA
1_Member	GO Biological Processes	GO:0002696	positive regulation of leukocyte activation	-6.43848	-4.53496	8/401	207,558,3553,3558,3569,3956,5879,6850	AKT1,AXL,IL1B,IL2,IL6,LGALS1,RAC1,SYK
1_Member	GO Biological Processes	GO:0042509	regulation of tyrosine phosphorylation of STAT protein	-6.43609	-4.53407	5/86	3558,3569,7124,7132,7422	IL2,IL6,TNF,TNFRSF1A,VEGFA
1_Member	GO Biological Processes	GO:0007260	tyrosine phosphorylation of STAT protein	-6.36153	-4.46696	5/89	3558,3569,7124,7132,7422	IL2,IL6,TNF,TNFRSF1A,VEGFA
1_Member	GO Biological Processes	GO:0097696	STAT cascade	-6.30887	-4.42452	6/173	2147,3558,3569,7124,7132,7422	F2,IL2,IL6,TNF,TNFRSF1A,VEGFA
1_Member	GO Biological Processes	GO:0071887	leukocyte apoptotic process	-6.04519	-4.20602	5/103	207,558,3558,3569,6387	AKT1,AXL,IL2,IL6,CXCL12
1_Member	GO Biological Processes	GO:0050731	positive regulation of peptidyl-tyrosine phosphorylation	-6.03095	-4.19308	6/193	3558,3569,6850,7124,7132,7422	IL2,IL6,SYK,TNF,TNFRSF1A,VEGFA
1_Member	GO Biological Processes	GO:0050863	regulation of T cell activation	-5.87225	-4.06804	7/328	207,3553,3558,3569,3956,5879,6850	AKT1,IL1B,IL2,IL6,LGALS1,RAC1,SYK
1_Member	GO Biological Processes	GO:0045444	fat cell differentiation	-5.67783	-3.91955	6/222	207,2170,3569,5743,7124,51752	AKT1,FABP3,IL6,PTGS2,TNF,ERAP1
1_Member	GO Biological Processes	GO:0051249	regulation of lymphocyte activation	-5.66313	-3.90766	8/509	207,558,3553,3558,3569,3956,5879,6850	AKT1,AXL,IL1B,IL2,IL6,LGALS1,RAC1,SYK
1_Member	GO Molecular Functions	GO:0005125	cytokine activity	-5.53513	-3.79752	6/235	3553,3558,3569,6387,7124,7422	IL1B,IL2,IL6,CXCL12,TNF,VEGFA
1_Member	GO Molecular Functions	GO:0030545	receptor regulator activity	-5.48537	-3.75592	8/538	351,2147,3553,3558,3569,6387,7124,7422	APP,F2,IL1B,IL2,IL6,CXCL12,TNF,VEGFA
1_Member	GO Biological Processes	GO:0002705	positive regulation of leukocyte mediated immunity	-5.48099	-3.75255	5/134	3553,3558,3569,6850,7124	IL1B,IL2,IL6,SYK,TNF
1_Member	GO Biological Processes	GO:0030217	T cell differentiation	-5.42079	-3.70329	6/246	2629,3553,3558,3569,5734,6850	GBA,IL1B,IL2,IL6,PTGER4,SYK
1_Member	GO Biological Processes	GO:0048872	homeostasis of number of cells	-5.38055	-3.66988	6/250	207,558,2629,3558,3569,7422	AKT1,AXL,GBA,IL2,IL6,VEGFA
1_Member	GO Biological Processes	GO:0002694	regulation of leukocyte activation	-5.15426	-3.47402	8/597	207,558,3553,3558,3569,3956,5879,6850	AKT1,AXL,IL1B,IL2,IL6,LGALS1,RAC1,SYK
1_Member	GO Molecular Functions	GO:0008083	growth factor activity	-5.0787	-3.41389	5/162	2147,3558,3569,6387,7422	F2,IL2,IL6,CXCL12,VEGFA
1_Member	GO Biological Processes	GO:0001776	leukocyte homeostasis	-4.9914	-3.3386	4/79	207,558,3558,3569	AKT1,AXL,IL2,IL6
1_Member	GO Biological Processes	GO:0002313	mature B cell differentiation involved in immune response	-4.92852	-3.29128	3/26	3558,3569,3956	IL2,IL6,LGALS1
1_Member	GO Biological Processes	GO:0050769	positive regulation of neurogenesis	-4.88518	-3.25866	7/464	3553,3558,3569,6387,7097,7124,7422	IL1B,IL2,IL6,CXCL12,TLR2,TNF,VEGFA
1_Member	GO Biological Processes	GO:0034103	regulation of tissue remodeling	-4.80539	-3.19375	4/88	3558,3569,5578,6850	IL2,IL6,PRKCA,SYK
1_Member	GO Molecular Functions	GO:0048018	receptor ligand activity	-4.7557	-3.15626	7/486	2147,3553,3558,3569,6387,7124,7422	F2,IL1B,IL2,IL6,CXCL12,TNF,VEGFA
1_Member	GO Biological Processes	GO:0002335	mature B cell differentiation	-4.69336	-3.10277	3/31	3558,3569,3956	IL2,IL6,LGALS1
1_Member	GO Biological Processes	GO:0042102	positive regulation of T cell proliferation	-4.60337	-3.02579	4/99	3553,3558,3569,6850	IL1B,IL2,IL6,SYK
1_Member	GO Biological Processes	GO:0002703	regulation of leukocyte mediated immunity	-4.55537	-2.98263	5/208	3553,3558,3569,6850,7124	IL1B,IL2,IL6,SYK,TNF
1_Member	GO Biological Processes	GO:0051962	positive regulation of nervous system development	-4.5361	-2.96517	7/526	3553,3558,3569,6387,7097,7124,7422	IL1B,IL2,IL6,CXCL12,TLR2,TNF,VEGFA
1_Member	GO Biological Processes	GO:0045621	positive regulation of lymphocyte differentiation	-4.53569	-2.96517	4/103	558,3553,3558,6850	AXL,IL1B,IL2,SYK
1_Member	GO Biological Processes	GO:0046632	alpha-beta T cell differentiation	-4.47071	-2.90656	4/107	3558,3569,5734,6850	IL2,IL6,PTGER4,SYK
1_Member	GO Biological Processes	GO:0002699	positive regulation of immune effector process	-4.40177	-2.84436	5/224	3553,3558,3569,6850,7124	IL1B,IL2,IL6,SYK,TNF
1_Member	GO Biological Processes	GO:0050671	positive regulation of lymphocyte proliferation	-4.07694	-2.56589	4/135	3553,3558,3569,6850	IL1B,IL2,IL6,SYK
1_Member	GO Biological Processes	GO:0032946	positive regulation of mononuclear cell proliferation	-4.06452	-2.55693	4/136	3553,3558,3569,6850	IL1B,IL2,IL6,SYK
1_Member	GO Biological Processes	GO:0045598	regulation of fat cell differentiation	-4.06452	-2.55693	4/136	207,3569,5743,7124	AKT1,IL6,PTGS2,TNF
1_Member	GO Biological Processes	GO:0030183	B cell differentiation	-4.05219	-2.546	4/137	3558,3569,3956,6850	IL2,IL6,LGALS1,SYK
1_Member	GO Biological Processes	GO:0070665	positive regulation of leukocyte proliferation	-3.92255	-2.43527	4/148	3553,3558,3569,6850	IL1B,IL2,IL6,SYK
1_Member	GO Biological Processes	GO:0046631	alpha-beta T cell activation	-3.91127	-2.42688	4/149	3558,3569,5734,6850	IL2,IL6,PTGER4,SYK
1_Member	GO Biological Processes	GO:0002697	regulation of immune effector process	-3.82578	-2.35607	6/474	2147,3553,3558,3569,6850,7124	F2,IL1B,IL2,IL6,SYK,TNF
1_Member	GO Biological Processes	GO:1905953	negative regulation of lipid localization	-3.80552	-2.33968	3/61	207,3569,7124	AKT1,IL6,TNF
1_Member	GO Biological Processes	GO:0042093	T-helper cell differentiation	-3.7435	-2.29121	3/64	3558,3569,5734	IL2,IL6,PTGER4
1_Member	GO Biological Processes	GO:0070661	leukocyte proliferation	-3.71889	-2.26925	5/313	2629,3553,3558,3569,6850	GBA,IL1B,IL2,IL6,SYK
1_Member	GO Biological Processes	GO:0042129	regulation of T cell proliferation	-3.71107	-2.26405	4/168	3553,3558,3569,6850	IL1B,IL2,IL6,SYK
1_Member	GO Biological Processes	GO:0002250	adaptive immune response	-3.71104	-2.26405	7/713	3553,3558,3569,5551,6850,7124,51752	IL1B,IL2,IL6,PRF1,SYK,TNF,ERAP1
1_Member	GO Biological Processes	GO:0002294	CD4-positive, alpha-beta T cell differentiation involved in immune response	-3.70381	-2.25788	3/66	3558,3569,5734	IL2,IL6,PTGER4
1_Member	GO Biological Processes	GO:0002287	alpha-beta T cell activation involved in immune response	-3.68444	-2.24164	3/67	3558,3569,5734	IL2,IL6,PTGER4
1_Member	GO Biological Processes	GO:0002293	alpha-beta T cell differentiation involved in immune response	-3.68444	-2.24164	3/67	3558,3569,5734	IL2,IL6,PTGER4
1_Member	GO Biological Processes	GO:0045619	regulation of lymphocyte differentiation	-3.62449	-2.18945	4/177	558,3553,3558,6850	AXL,IL1B,IL2,SYK
1_Member	GO Biological Processes	GO:0002292	T cell differentiation involved in immune response	-3.57417	-2.14727	3/73	3558,3569,5734	IL2,IL6,PTGER4
1_Member	GO Biological Processes	GO:0002285	lymphocyte activation involved in immune response	-3.50738	-2.09092	4/190	3558,3569,3956,5734	IL2,IL6,LGALS1,PTGER4
1_Member	GO Biological Processes	GO:0002312	B cell activation involved in immune response	-3.47299	-2.06287	3/79	3558,3569,3956	IL2,IL6,LGALS1
1_Member	GO Biological Processes	GO:0042098	T cell proliferation	-3.4562	-2.04801	4/196	3553,3558,3569,6850	IL1B,IL2,IL6,SYK
1_Member	GO Biological Processes	GO:0043367	CD4-positive, alpha-beta T cell differentiation	-3.44104	-2.03429	3/81	3558,3569,5734	IL2,IL6,PTGER4
1_Member	KEGG Pathway	hsa05218	Melanoma	-3.4099	-2.00603	3/83	207,3569,4233	AKT1,IL6,MET
1_Member	GO Biological Processes	GO:0045582	positive regulation of T cell differentiation	-3.3068	-1.91469	3/90	3553,3558,6850	IL1B,IL2,SYK
1_Member	GO Biological Processes	GO:0050670	regulation of lymphocyte proliferation	-3.25966	-1.87217	4/221	3553,3558,3569,6850	IL1B,IL2,IL6,SYK
1_Member	GO Biological Processes	GO:0032944	regulation of mononuclear cell proliferation	-3.24498	-1.86252	4/223	3553,3558,3569,6850	IL1B,IL2,IL6,SYK
1_Member	GO Biological Processes	GO:0002702	positive regulation of production of molecular mediator of immune response	-3.17324	-1.80111	3/100	3553,3558,3569	IL1B,IL2,IL6
1_Member	GO Biological Processes	GO:0035710	CD4-positive, alpha-beta T cell activation	-3.17324	-1.80111	3/100	3558,3569,5734	IL2,IL6,PTGER4
1_Member	GO Biological Processes	GO:0048732	gland development	-3.16394	-1.79269	5/414	207,3569,4233,7124,7422	AKT1,IL6,MET,TNF,VEGFA
1_Member	GO Biological Processes	GO:0070663	regulation of leukocyte proliferation	-3.11898	-1.75302	4/241	3553,3558,3569,6850	IL1B,IL2,IL6,SYK
1_Member	GO Biological Processes	GO:0051054	positive regulation of DNA metabolic process	-3.11229	-1.74785	4/242	207,3558,3569,5879	AKT1,IL2,IL6,RAC1
1_Member	KEGG Pathway	ko04659	Th17 cell differentiation	-3.08785	-1.72753	3/107	3553,3558,3569	IL1B,IL2,IL6
1_Member	GO Biological Processes	GO:0002286	T cell activation involved in immune response	-3.04166	-1.68607	3/111	3558,3569,5734	IL2,IL6,PTGER4
1_Member	KEGG Pathway	hsa04659	Th17 cell differentiation	-3.03039	-1.67607	3/112	3553,3558,3569	IL1B,IL2,IL6
1_Member	GO Biological Processes	GO:0046651	lymphocyte proliferation	-2.86098	-1.52049	4/283	3553,3558,3569,6850	IL1B,IL2,IL6,SYK
1_Member	GO Biological Processes	GO:0032943	mononuclear cell proliferation	-2.84418	-1.50589	4/286	3553,3558,3569,6850	IL1B,IL2,IL6,SYK
1_Member	GO Biological Processes	GO:0045580	regulation of T cell differentiation	-2.68303	-1.36309	3/148	3553,3558,6850	IL1B,IL2,SYK
1_Member	GO Biological Processes	GO:0050871	positive regulation of B cell activation	-2.66646	-1.34843	3/150	3558,3569,6850	IL2,IL6,SYK
1_Member	GO Biological Processes	GO:0042113	B cell activation	-2.63723	-1.32198	4/326	3558,3569,3956,6850	IL2,IL6,LGALS1,SYK
1_Member	KEGG Pathway	ko04630	Jak-STAT signaling pathway	-2.61813	-1.30598	3/156	207,3558,3569	AKT1,IL2,IL6
1_Member	KEGG Pathway	hsa04630	JAK-STAT signaling pathway	-2.50552	-1.20632	3/171	207,3558,3569	AKT1,IL2,IL6
1_Member	GO Biological Processes	GO:0050864	regulation of B cell activation	-2.35832	-1.07205	3/193	3558,3569,6850	IL2,IL6,SYK
1_Member	GO Biological Processes	GO:0001649	osteoblast differentiation	-2.17929	-0.908041	3/224	207,3569,7124	AKT1,IL6,TNF
1_Member	GO Biological Processes	GO:0051052	regulation of DNA metabolic process	-2.17558	-0.905032	4/440	207,3558,3569,5879	AKT1,IL2,IL6,RAC1
2_Summary	GO Biological Processes	GO:0030335	positive regulation of cell migration	-16.7067	-12.6448	17/555	207,239,351,2152,3553,3569,3791,4233,4318,5578,5743,5879,6387,6403,7015,7124,7422,4313,7097,558,2932,7132,6850,7137,51752,3558,2170,5734,5034,7139,2147	AKT1,ALOX12,APP,F3,IL1B,IL6,KDR,MET,MMP9,PRKCA,PTGS2,RAC1,CXCL12,SELP,TERT,TNF,VEGFA,MMP2,TLR2,AXL,GSK3B,TNFRSF1A,SYK,TNNI3,ERAP1,IL2,FABP3,PTGER4,P4HB,TNNT2,F2
2_Member	GO Biological Processes	GO:0030335	positive regulation of cell migration	-16.7067	-12.6448	17/555	207,239,351,2152,3553,3569,3791,4233,4318,5578,5743,5879,6387,6403,7015,7124,7422	AKT1,ALOX12,APP,F3,IL1B,IL6,KDR,MET,MMP9,PRKCA,PTGS2,RAC1,CXCL12,SELP,TERT,TNF,VEGFA
2_Member	GO Biological Processes	GO:2000147	positive regulation of cell motility	-16.4007	-12.5149	17/579	207,239,351,2152,3553,3569,3791,4233,4318,5578,5743,5879,6387,6403,7015,7124,7422	AKT1,ALOX12,APP,F3,IL1B,IL6,KDR,MET,MMP9,PRKCA,PTGS2,RAC1,CXCL12,SELP,TERT,TNF,VEGFA
2_Member	GO Biological Processes	GO:0051272	positive regulation of cellular component movement	-16.1798	-12.419	17/597	207,239,351,2152,3553,3569,3791,4233,4318,5578,5743,5879,6387,6403,7015,7124,7422	AKT1,ALOX12,APP,F3,IL1B,IL6,KDR,MET,MMP9,PRKCA,PTGS2,RAC1,CXCL12,SELP,TERT,TNF,VEGFA
2_Member	GO Biological Processes	GO:0040017	positive regulation of locomotion	-16.0601	-12.3962	17/607	207,239,351,2152,3553,3569,3791,4233,4318,5578,5743,5879,6387,6403,7015,7124,7422	AKT1,ALOX12,APP,F3,IL1B,IL6,KDR,MET,MMP9,PRKCA,PTGS2,RAC1,CXCL12,SELP,TERT,TNF,VEGFA
2_Member	KEGG Pathway	hsa05205	Proteoglycans in cancer	-13.0836	-9.76089	11/218	207,3569,3791,4233,4313,4318,5578,5879,7097,7124,7422	AKT1,IL6,KDR,MET,MMP2,MMP9,PRKCA,RAC1,TLR2,TNF,VEGFA
2_Member	KEGG Pathway	ko04933	AGE-RAGE signaling pathway in diabetic complications	-13.0686	-9.76089	9/99	207,2152,3553,3569,4313,5578,5879,7124,7422	AKT1,F3,IL1B,IL6,MMP2,PRKCA,RAC1,TNF,VEGFA
2_Member	KEGG Pathway	hsa04933	AGE-RAGE signaling pathway in diabetic complications	-12.7567	-9.5699	9/107	207,2152,3553,3569,4313,5578,5879,7124,7422	AKT1,F3,IL1B,IL6,MMP2,PRKCA,RAC1,TNF,VEGFA
2_Member	KEGG Pathway	hsa01521	EGFR tyrosine kinase inhibitor resistance	-12.0336	-8.92596	8/79	207,558,2932,3569,3791,4233,5578,7422	AKT1,AXL,GSK3B,IL6,KDR,MET,PRKCA,VEGFA
2_Member	KEGG Pathway	ko01521	EGFR tyrosine kinase inhibitor resistance	-12.0336	-8.92596	8/79	207,558,2932,3569,3791,4233,5578,7422	AKT1,AXL,GSK3B,IL6,KDR,MET,PRKCA,VEGFA
2_Member	KEGG Pathway	ko05205	Proteoglycans in cancer	-11.8019	-8.74005	10/203	207,3791,4233,4313,4318,5578,5879,7097,7124,7422	AKT1,KDR,MET,MMP2,MMP9,PRKCA,RAC1,TLR2,TNF,VEGFA
2_Member	KEGG Pathway	ko05418	Fluid shear stress and atherosclerosis	-11.6318	-8.62611	9/142	207,3553,3791,4313,4318,5879,7124,7132,7422	AKT1,IL1B,KDR,MMP2,MMP9,RAC1,TNF,TNFRSF1A,VEGFA
2_Member	KEGG Pathway	hsa05418	Fluid shear stress and atherosclerosis	-11.4687	-8.50371	9/148	207,3553,3791,4313,4318,5879,7124,7132,7422	AKT1,IL1B,KDR,MMP2,MMP9,RAC1,TNF,TNFRSF1A,VEGFA
2_Member	GO Biological Processes	GO:0048514	blood vessel morphogenesis	-11.363	-8.41506	14/677	207,2152,3553,3569,3791,4313,5578,5743,6850,7015,7124,7137,7422,51752	AKT1,F3,IL1B,IL6,KDR,MMP2,PRKCA,PTGS2,SYK,TERT,TNF,TNNI3,VEGFA,ERAP1
2_Member	KEGG Pathway	ko04151	PI3K-Akt signaling pathway	-10.957	-8.05697	11/342	207,2932,3558,3569,3791,4233,5578,5879,6850,7097,7422	AKT1,GSK3B,IL2,IL6,KDR,MET,PRKCA,RAC1,SYK,TLR2,VEGFA
2_Member	GO Biological Processes	GO:0001525	angiogenesis	-10.9004	-8.05129	13/588	207,2152,3553,3569,3791,4313,5578,5743,6850,7015,7124,7422,51752	AKT1,F3,IL1B,IL6,KDR,MMP2,PRKCA,PTGS2,SYK,TERT,TNF,VEGFA,ERAP1
2_Member	GO Biological Processes	GO:0010634	positive regulation of epithelial cell migration	-10.7892	-7.97039	9/176	207,239,3791,4233,4318,5578,5743,5879,7422	AKT1,ALOX12,KDR,MET,MMP9,PRKCA,PTGS2,RAC1,VEGFA
2_Member	GO Biological Processes	GO:0001568	blood vessel development	-10.7405	-7.93391	14/754	207,2152,3553,3569,3791,4313,5578,5743,6850,7015,7124,7137,7422,51752	AKT1,F3,IL1B,IL6,KDR,MMP2,PRKCA,PTGS2,SYK,TERT,TNF,TNNI3,VEGFA,ERAP1
2_Member	GO Biological Processes	GO:0001944	vasculature development	-10.5017	-7.72983	14/786	207,2152,3553,3569,3791,4313,5578,5743,6850,7015,7124,7137,7422,51752	AKT1,F3,IL1B,IL6,KDR,MMP2,PRKCA,PTGS2,SYK,TERT,TNF,TNNI3,VEGFA,ERAP1
2_Member	GO Biological Processes	GO:0072358	cardiovascular system development	-10.5017	-7.72983	14/786	207,2152,3553,3569,3791,4313,5578,5743,6850,7015,7124,7137,7422,51752	AKT1,F3,IL1B,IL6,KDR,MMP2,PRKCA,PTGS2,SYK,TERT,TNF,TNNI3,VEGFA,ERAP1
2_Member	KEGG Pathway	hsa04151	PI3K-Akt signaling pathway	-10.4666	-7.70574	11/380	207,2932,3558,3569,3791,4233,5578,5879,6850,7097,7422	AKT1,GSK3B,IL2,IL6,KDR,MET,PRKCA,RAC1,SYK,TLR2,VEGFA
2_Member	GO Biological Processes	GO:0010632	regulation of epithelial cell migration	-10.2116	-7.4822	10/294	207,239,3791,4233,4318,5578,5743,5879,7124,7422	AKT1,ALOX12,KDR,MET,MMP9,PRKCA,PTGS2,RAC1,TNF,VEGFA
2_Member	GO Biological Processes	GO:0010595	positive regulation of endothelial cell migration	-10.1877	-7.46822	8/133	207,239,3791,4233,5578,5743,5879,7422	AKT1,ALOX12,KDR,MET,PRKCA,PTGS2,RAC1,VEGFA
2_Member	GO Biological Processes	GO:0010594	regulation of endothelial cell migration	-9.71787	-7.10314	9/232	207,239,3791,4233,5578,5743,5879,7124,7422	AKT1,ALOX12,KDR,MET,PRKCA,PTGS2,RAC1,TNF,VEGFA
2_Member	GO Biological Processes	GO:0010631	epithelial cell migration	-9.37857	-6.86356	10/358	207,239,3791,4233,4318,5578,5743,5879,7124,7422	AKT1,ALOX12,KDR,MET,MMP9,PRKCA,PTGS2,RAC1,TNF,VEGFA
2_Member	GO Biological Processes	GO:0090132	epithelium migration	-9.34348	-6.84979	10/361	207,239,3791,4233,4318,5578,5743,5879,7124,7422	AKT1,ALOX12,KDR,MET,MMP9,PRKCA,PTGS2,RAC1,TNF,VEGFA
2_Member	GO Biological Processes	GO:0090130	tissue migration	-9.28568	-6.80357	10/366	207,239,3791,4233,4318,5578,5743,5879,7124,7422	AKT1,ALOX12,KDR,MET,MMP9,PRKCA,PTGS2,RAC1,TNF,VEGFA
2_Member	KEGG Pathway	ko04370	VEGF signaling pathway	-9.12455	-6.69105	6/59	207,3791,5578,5743,5879,7422	AKT1,KDR,PRKCA,PTGS2,RAC1,VEGFA
2_Member	GO Biological Processes	GO:0043542	endothelial cell migration	-9.01083	-6.5973	9/279	207,239,3791,4233,5578,5743,5879,7124,7422	AKT1,ALOX12,KDR,MET,PRKCA,PTGS2,RAC1,TNF,VEGFA
2_Member	KEGG Pathway	hsa04370	VEGF signaling pathway	-8.86468	-6.47489	6/65	207,3791,5578,5743,5879,7422	AKT1,KDR,PRKCA,PTGS2,RAC1,VEGFA
2_Member	KEGG Pathway	hsa04510	Focal adhesion	-8.52818	-6.18646	8/215	207,2932,3569,3791,4233,5578,5879,7422	AKT1,GSK3B,IL6,KDR,MET,PRKCA,RAC1,VEGFA
2_Member	GO Biological Processes	GO:0043536	positive regulation of blood vessel endothelial cell migration	-8.44809	-6.11859	6/76	207,239,3791,5578,5743,7422	AKT1,ALOX12,KDR,PRKCA,PTGS2,VEGFA
2_Member	GO Biological Processes	GO:0001667	ameboidal-type cell migration	-8.20852	-5.93272	10/474	207,239,3791,4233,4318,5578,5743,5879,7124,7422	AKT1,ALOX12,KDR,MET,MMP9,PRKCA,PTGS2,RAC1,TNF,VEGFA
2_Member	GO Biological Processes	GO:0043535	regulation of blood vessel endothelial cell migration	-8.16547	-5.90635	7/151	207,239,3791,5578,5743,7124,7422	AKT1,ALOX12,KDR,PRKCA,PTGS2,TNF,VEGFA
2_Member	GO Biological Processes	GO:0045765	regulation of angiogenesis	-7.81374	-5.63267	9/383	2152,3553,3569,3791,5578,5743,7015,7124,7422	F3,IL1B,IL6,KDR,PRKCA,PTGS2,TERT,TNF,VEGFA
2_Member	GO Biological Processes	GO:0043534	blood vessel endothelial cell migration	-7.70478	-5.54599	7/176	207,239,3791,5578,5743,7124,7422	AKT1,ALOX12,KDR,PRKCA,PTGS2,TNF,VEGFA
2_Member	GO Biological Processes	GO:0001936	regulation of endothelial cell proliferation	-7.58807	-5.46068	7/183	207,2152,3791,5578,6387,7124,7422	AKT1,F3,KDR,PRKCA,CXCL12,TNF,VEGFA
2_Member	GO Biological Processes	GO:0001938	positive regulation of endothelial cell proliferation	-7.52374	-5.41124	6/108	207,2152,3791,5578,6387,7422	AKT1,F3,KDR,PRKCA,CXCL12,VEGFA
2_Member	GO Biological Processes	GO:1901342	regulation of vasculature development	-7.43464	-5.34356	9/424	2152,3553,3569,3791,5578,5743,7015,7124,7422	F3,IL1B,IL6,KDR,PRKCA,PTGS2,TERT,TNF,VEGFA
2_Member	GO Biological Processes	GO:0001935	endothelial cell proliferation	-7.35304	-5.27792	7/198	207,2152,3791,5578,6387,7124,7422	AKT1,F3,KDR,PRKCA,CXCL12,TNF,VEGFA
2_Member	GO Biological Processes	GO:0045766	positive regulation of angiogenesis	-7.33804	-5.26738	7/199	2152,3553,3791,5578,5743,7015,7422	F3,IL1B,KDR,PRKCA,PTGS2,TERT,VEGFA
2_Member	KEGG Pathway	ko04510	Focal adhesion	-7.33804	-5.26738	7/199	207,2932,3791,4233,5578,5879,7422	AKT1,GSK3B,KDR,MET,PRKCA,RAC1,VEGFA
2_Member	GO Biological Processes	GO:0001101	response to acid chemical	-7.15436	-5.12155	8/323	207,2170,3791,4313,5734,7097,7124,7422	AKT1,FABP3,KDR,MMP2,PTGER4,TLR2,TNF,VEGFA
2_Member	GO Biological Processes	GO:0050927	positive regulation of positive chemotaxis	-7.03679	-5.02023	4/25	2152,3791,6387,7422	F3,KDR,CXCL12,VEGFA
2_Member	GO Biological Processes	GO:0050918	positive chemotaxis	-6.98261	-4.97763	5/67	2152,3791,4233,6387,7422	F3,KDR,MET,CXCL12,VEGFA
2_Member	GO Biological Processes	GO:1904018	positive regulation of vasculature development	-6.97377	-4.97069	7/225	2152,3553,3791,5578,5743,7015,7422	F3,IL1B,KDR,PRKCA,PTGS2,TERT,VEGFA
2_Member	GO Biological Processes	GO:0050926	regulation of positive chemotaxis	-6.96478	-4.96474	4/26	2152,3791,6387,7422	F3,KDR,CXCL12,VEGFA
2_Member	KEGG Pathway	hsa04015	Rap1 signaling pathway	-6.93463	-4.94278	7/228	207,3569,3791,4233,5578,5879,7422	AKT1,IL6,KDR,MET,PRKCA,RAC1,VEGFA
2_Member	KEGG Pathway	hsa04014	Ras signaling pathway	-6.55943	-4.62948	7/259	207,3569,3791,4233,5578,5879,7422	AKT1,IL6,KDR,MET,PRKCA,RAC1,VEGFA
2_Member	KEGG Pathway	hsa05211	Renal cell carcinoma	-6.53985	-4.6131	5/82	207,3569,4233,5879,7422	AKT1,IL6,MET,RAC1,VEGFA
2_Member	GO Biological Processes	GO:0048010	vascular endothelial growth factor receptor signaling pathway	-6.19732	-4.32994	5/96	558,3553,3791,5879,7422	AXL,IL1B,KDR,RAC1,VEGFA
2_Member	GO Biological Processes	GO:0050673	epithelial cell proliferation	-6.14227	-4.28042	8/439	207,2152,3569,3791,5578,6387,7124,7422	AKT1,F3,IL6,KDR,PRKCA,CXCL12,TNF,VEGFA
2_Member	GO Biological Processes	GO:1901888	regulation of cell junction assembly	-6.10902	-4.25396	5/100	3553,3791,5879,7124,7422	IL1B,KDR,RAC1,TNF,VEGFA
2_Member	GO Biological Processes	GO:0071229	cellular response to acid chemical	-5.9919	-4.16554	6/196	207,3791,4313,5734,7124,7422	AKT1,KDR,MMP2,PTGER4,TNF,VEGFA
2_Member	GO Biological Processes	GO:0050679	positive regulation of epithelial cell proliferation	-5.90319	-4.09095	6/203	207,2152,3791,5578,6387,7422	AKT1,F3,KDR,PRKCA,CXCL12,VEGFA
2_Member	KEGG Pathway	ko04015	Rap1 signaling pathway	-5.81766	-4.02993	6/210	207,3791,4233,5578,5879,7422	AKT1,KDR,MET,PRKCA,RAC1,VEGFA
2_Member	KEGG Pathway	hsa04066	HIF-1 signaling pathway	-5.73466	-3.96058	5/119	207,2152,3569,5578,7422	AKT1,F3,IL6,PRKCA,VEGFA
2_Member	GO Biological Processes	GO:0010811	positive regulation of cell-substrate adhesion	-5.69896	-3.93374	5/121	2932,3791,5034,5879,7422	GSK3B,KDR,P4HB,RAC1,VEGFA
2_Member	GO Biological Processes	GO:2001028	positive regulation of endothelial cell chemotaxis	-5.67975	-3.91998	3/15	3791,4233,7422	KDR,MET,VEGFA
2_Member	GO Biological Processes	GO:0001954	positive regulation of cell-matrix adhesion	-5.65461	-3.90235	4/54	2932,3791,5879,7422	GSK3B,KDR,RAC1,VEGFA
2_Member	GO Biological Processes	GO:0050678	regulation of epithelial cell proliferation	-5.42753	-3.70905	7/383	207,2152,3791,5578,6387,7124,7422	AKT1,F3,KDR,PRKCA,CXCL12,TNF,VEGFA
2_Member	KEGG Pathway	ko05211	Renal cell carcinoma	-5.33	-3.62795	4/65	207,4233,5879,7422	AKT1,MET,RAC1,VEGFA
2_Member	GO Biological Processes	GO:0034329	cell junction assembly	-5.29249	-3.59233	6/259	3553,3791,5578,5879,7124,7422	IL1B,KDR,PRKCA,RAC1,TNF,VEGFA
2_Member	GO Biological Processes	GO:0061042	vascular wound healing	-5.21703	-3.52516	3/21	3791,7124,7422	KDR,TNF,VEGFA
2_Member	GO Biological Processes	GO:2001026	regulation of endothelial cell chemotaxis	-5.03624	-3.37783	3/24	3791,4233,7422	KDR,MET,VEGFA
2_Member	GO Biological Processes	GO:0051894	positive regulation of focal adhesion assembly	-4.98124	-3.33349	3/25	3791,5879,7422	KDR,RAC1,VEGFA
2_Member	GO Biological Processes	GO:0048729	tissue morphogenesis	-4.9449	-3.30214	8/638	239,3791,4233,5879,7124,7137,7139,7422	ALOX12,KDR,MET,RAC1,TNF,TNNI3,TNNT2,VEGFA
2_Member	GO Biological Processes	GO:0034330	cell junction organization	-4.79356	-3.18422	6/317	3553,3791,5578,5879,7124,7422	IL1B,KDR,PRKCA,RAC1,TNF,VEGFA
2_Member	GO Biological Processes	GO:0060055	angiogenesis involved in wound healing	-4.78228	-3.17752	3/29	3791,7124,7422	KDR,TNF,VEGFA
2_Member	GO Biological Processes	GO:0002042	cell migration involved in sprouting angiogenesis	-4.71047	-3.11815	4/93	207,3791,5743,7422	AKT1,KDR,PTGS2,VEGFA
2_Member	GO Biological Processes	GO:0035767	endothelial cell chemotaxis	-4.65113	-3.06637	3/32	3791,4233,7422	KDR,MET,VEGFA
2_Member	GO Biological Processes	GO:1903393	positive regulation of adherens junction organization	-4.65113	-3.06637	3/32	3791,5879,7422	KDR,RAC1,VEGFA
2_Member	GO Biological Processes	GO:0090050	positive regulation of cell migration involved in sprouting angiogenesis	-4.57066	-2.99592	3/34	3791,5743,7422	KDR,PTGS2,VEGFA
2_Member	GO Biological Processes	GO:1901890	positive regulation of cell junction assembly	-4.4236	-2.86482	3/38	3791,5879,7422	KDR,RAC1,VEGFA
2_Member	GO Biological Processes	GO:0038083	peptidyl-tyrosine autophosphorylation	-4.35602	-2.80535	3/40	3791,6850,7422	KDR,SYK,VEGFA
2_Member	GO Biological Processes	GO:0046777	protein autophosphorylation	-4.29409	-2.75465	5/236	207,2932,3791,6850,7422	AKT1,GSK3B,KDR,SYK,VEGFA
2_Member	GO Biological Processes	GO:0001952	regulation of cell-matrix adhesion	-4.20678	-2.67956	4/125	2932,3791,5879,7422	GSK3B,KDR,RAC1,VEGFA
2_Member	GO Biological Processes	GO:0048754	branching morphogenesis of an epithelial tube	-3.98017	-2.48472	4/143	3791,4233,7124,7422	KDR,MET,TNF,VEGFA
2_Member	GO Biological Processes	GO:0008360	regulation of cell shape	-3.88896	-2.40857	4/151	2147,3791,5879,7422	F2,KDR,RAC1,VEGFA
2_Member	GO Biological Processes	GO:0060562	epithelial tube morphogenesis	-3.74479	-2.29121	5/309	239,3791,4233,7124,7422	ALOX12,KDR,MET,TNF,VEGFA
2_Member	GO Biological Processes	GO:0051893	regulation of focal adhesion assembly	-3.7435	-2.29121	3/64	3791,5879,7422	KDR,RAC1,VEGFA
2_Member	GO Biological Processes	GO:0090109	regulation of cell-substrate junction assembly	-3.7435	-2.29121	3/64	3791,5879,7422	KDR,RAC1,VEGFA
2_Member	GO Biological Processes	GO:1903672	positive regulation of sprouting angiogenesis	-3.7435	-2.29121	3/64	3791,5743,7422	KDR,PTGS2,VEGFA
2_Member	KEGG Pathway	ko05212	Pancreatic cancer	-3.7435	-2.29121	3/64	207,5879,7422	AKT1,RAC1,VEGFA
2_Member	GO Biological Processes	GO:0061138	morphogenesis of a branching epithelium	-3.66237	-2.2243	4/173	3791,4233,7124,7422	KDR,MET,TNF,VEGFA
2_Member	GO Biological Processes	GO:0035924	cellular response to vascular endothelial growth factor stimulus	-3.59188	-2.16194	3/72	207,3791,7422	AKT1,KDR,VEGFA
2_Member	GO Biological Processes	GO:1903391	regulation of adherens junction organization	-3.59188	-2.16194	3/72	3791,5879,7422	KDR,RAC1,VEGFA
2_Member	GO Biological Processes	GO:1905330	regulation of morphogenesis of an epithelium	-3.57839	-2.14947	4/182	239,5879,7124,7422	ALOX12,RAC1,TNF,VEGFA
2_Member	GO Biological Processes	GO:0001763	morphogenesis of a branching structure	-3.54248	-2.12008	4/186	3791,4233,7124,7422	KDR,MET,TNF,VEGFA
2_Member	GO Biological Processes	GO:0002009	morphogenesis of an epithelium	-3.53838	-2.11698	6/536	239,3791,4233,5879,7124,7422	ALOX12,KDR,MET,RAC1,TNF,VEGFA
2_Member	GO Biological Processes	GO:0002040	sprouting angiogenesis	-3.53363	-2.11322	4/187	207,3791,5743,7422	AKT1,KDR,PTGS2,VEGFA
2_Member	GO Biological Processes	GO:0090049	regulation of cell migration involved in sprouting angiogenesis	-3.5058	-2.08983	3/77	3791,5743,7422	KDR,PTGS2,VEGFA
2_Member	KEGG Pathway	hsa05212	Pancreatic cancer	-3.42537	-2.02006	3/82	207,5879,7422	AKT1,RAC1,VEGFA
2_Member	GO Biological Processes	GO:0007045	cell-substrate adherens junction assembly	-3.37954	-1.97994	3/85	3791,5879,7422	KDR,RAC1,VEGFA
2_Member	GO Biological Processes	GO:0048041	focal adhesion assembly	-3.37954	-1.97994	3/85	3791,5879,7422	KDR,RAC1,VEGFA
2_Member	GO Biological Processes	GO:0034333	adherens junction assembly	-3.2249	-1.84652	3/96	3791,5879,7422	KDR,RAC1,VEGFA
2_Member	GO Biological Processes	GO:0007160	cell-matrix adhesion	-3.18767	-1.81197	4/231	2932,3791,5879,7422	GSK3B,KDR,RAC1,VEGFA
2_Member	GO Biological Processes	GO:0007044	cell-substrate junction assembly	-3.17324	-1.80111	3/100	3791,5879,7422	KDR,RAC1,VEGFA
2_Member	GO Biological Processes	GO:1903670	regulation of sprouting angiogenesis	-2.76965	-1.43976	3/138	3791,5743,7422	KDR,PTGS2,VEGFA
2_Member	GO Biological Processes	GO:0034332	adherens junction organization	-2.66646	-1.34843	3/150	3791,5879,7422	KDR,RAC1,VEGFA
2_Member	GO Biological Processes	GO:0048568	embryonic organ development	-2.26778	-0.987654	4/414	207,3791,7124,7422	AKT1,KDR,TNF,VEGFA
2_Member	GO Biological Processes	GO:0071363	cellular response to growth factor stimulus	-2.15878	-0.89044	5/707	207,351,3553,3791,7422	AKT1,APP,IL1B,KDR,VEGFA
2_Member	GO Biological Processes	GO:2000027	regulation of animal organ morphogenesis	-2.08742	-0.823933	3/242	5879,7124,7422	RAC1,TNF,VEGFA
2_Member	GO Biological Processes	GO:0070848	response to growth factor	-2.08717	-0.823933	5/736	207,351,3553,3791,7422	AKT1,APP,IL1B,KDR,VEGFA
3_Summary	KEGG Pathway	hsa05163	human cytomegalovirus infection	-15.8685	-12.2837	13/240	207,2932,3553,3569,5578,5733,5734,5743,5879,6387,7124,7132,7422,2147,3558,4233,4313,4318,7015,6850,5034,7097,875,9429	AKT1,GSK3B,IL1B,IL6,PRKCA,PTGER3,PTGER4,PTGS2,RAC1,CXCL12,TNF,TNFRSF1A,VEGFA,F2,IL2,MET,MMP2,MMP9,TERT,SYK,P4HB,TLR2,CBS,ABCG2
3_Member	KEGG Pathway	hsa05163	human cytomegalovirus infection	-15.8685	-12.2837	13/240	207,2932,3553,3569,5578,5733,5734,5743,5879,6387,7124,7132,7422	AKT1,GSK3B,IL1B,IL6,PRKCA,PTGER3,PTGER4,PTGS2,RAC1,CXCL12,TNF,TNFRSF1A,VEGFA
3_Member	KEGG Pathway	hsa05200	Pathways in cancer	-15.0199	-11.56	16/576	207,2147,2932,3558,3569,4233,4313,4318,5578,5733,5734,5743,5879,6387,7015,7422	AKT1,F2,GSK3B,IL2,IL6,MET,MMP2,MMP9,PRKCA,PTGER3,PTGER4,PTGS2,RAC1,CXCL12,TERT,VEGFA
3_Member	KEGG Pathway	hsa05167	kaposi sarcoma-associated herpesvirus infection	-8.87998	-6.48085	8/194	207,2932,3569,5743,5879,6850,7132,7422	AKT1,GSK3B,IL6,PTGS2,RAC1,SYK,TNFRSF1A,VEGFA
3_Member	KEGG Pathway	hsa05165	human papillomavirus infection	-8.13037	-5.87804	9/352	207,2932,5578,5734,5743,7015,7124,7132,7422	AKT1,GSK3B,PRKCA,PTGER4,PTGS2,TERT,TNF,TNFRSF1A,VEGFA
3_Member	GO Biological Processes	GO:0001666	response to hypoxia	-6.9064	-4.92006	8/348	207,4313,5034,5743,6387,7015,7097,7422	AKT1,MMP2,P4HB,PTGS2,CXCL12,TERT,TLR2,VEGFA
3_Member	GO Biological Processes	GO:0036293	response to decreased oxygen levels	-6.79406	-4.83427	8/360	207,4313,5034,5743,6387,7015,7097,7422	AKT1,MMP2,P4HB,PTGS2,CXCL12,TERT,TLR2,VEGFA
3_Member	GO Biological Processes	GO:0070482	response to oxygen levels	-6.57239	-4.64083	8/385	207,4313,5034,5743,6387,7015,7097,7422	AKT1,MMP2,P4HB,PTGS2,CXCL12,TERT,TLR2,VEGFA
3_Member	GO Biological Processes	GO:0071456	cellular response to hypoxia	-4.57545	-2.99999	5/206	207,5034,5743,7015,7422	AKT1,P4HB,PTGS2,TERT,VEGFA
3_Member	GO Biological Processes	GO:0036294	cellular response to decreased oxygen levels	-4.49634	-2.9293	5/214	207,5034,5743,7015,7422	AKT1,P4HB,PTGS2,TERT,VEGFA
3_Member	GO Biological Processes	GO:0071453	cellular response to oxygen levels	-4.33823	-2.79222	5/231	207,5034,5743,7015,7422	AKT1,P4HB,PTGS2,TERT,VEGFA
3_Member	GO Molecular Functions	GO:0042803	protein homodimerization activity	-2.26092	-0.982224	5/668	207,875,7015,7422,9429	AKT1,CBS,TERT,VEGFA,ABCG2
4_Summary	GO Biological Processes	GO:0050900	leukocyte migration	-13.0099	-9.76089	14/511	207,351,2147,2629,3569,4318,5734,5879,6387,6402,6403,6850,7124,7422,2152,3791,4233,5578,2932,3956,5034,558,3558,239,4313	AKT1,APP,F2,GBA,IL6,MMP9,PTGER4,RAC1,CXCL12,SELL,SELP,SYK,TNF,VEGFA,F3,KDR,MET,PRKCA,GSK3B,LGALS1,P4HB,AXL,IL2,ALOX12,MMP2
4_Member	GO Biological Processes	GO:0050900	leukocyte migration	-13.0099	-9.76089	14/511	207,351,2147,2629,3569,4318,5734,5879,6387,6402,6403,6850,7124,7422	AKT1,APP,F2,GBA,IL6,MMP9,PTGER4,RAC1,CXCL12,SELL,SELP,SYK,TNF,VEGFA
4_Member	GO Biological Processes	GO:0002685	regulation of leukocyte migration	-10.177	-7.46733	9/206	207,351,3569,5734,5879,6387,6403,7124,7422	AKT1,APP,IL6,PTGER4,RAC1,CXCL12,SELP,TNF,VEGFA
4_Member	GO Biological Processes	GO:0002687	positive regulation of leukocyte migration	-8.4378	-6.11231	7/138	351,3569,5879,6387,6403,7124,7422	APP,IL6,RAC1,CXCL12,SELP,TNF,VEGFA
4_Member	GO Biological Processes	GO:0050921	positive regulation of chemotaxis	-8.39419	-6.08818	7/140	2152,3569,3791,4233,5879,6387,7422	F3,IL6,KDR,MET,RAC1,CXCL12,VEGFA
4_Member	GO Biological Processes	GO:0050920	regulation of chemotaxis	-6.98694	-4.97813	7/224	2152,3569,3791,4233,5879,6387,7422	F3,IL6,KDR,MET,RAC1,CXCL12,VEGFA
4_Member	GO Biological Processes	GO:0006935	chemotaxis	-6.95827	-4.96084	10/644	351,2152,3569,3791,4233,5578,5879,6387,6850,7422	APP,F3,IL6,KDR,MET,PRKCA,RAC1,CXCL12,SYK,VEGFA
4_Member	GO Biological Processes	GO:0042330	taxis	-6.94579	-4.95209	10/646	351,2152,3569,3791,4233,5578,5879,6387,6850,7422	APP,F3,IL6,KDR,MET,PRKCA,RAC1,CXCL12,SYK,VEGFA
4_Member	GO Biological Processes	GO:0060326	cell chemotaxis	-6.06365	-4.21924	7/307	3569,3791,4233,5879,6387,6850,7422	IL6,KDR,MET,RAC1,CXCL12,SYK,VEGFA
4_Member	GO Biological Processes	GO:0010810	regulation of cell-substrate adhesion	-5.72353	-3.95093	6/218	2932,3791,3956,5034,5879,7422	GSK3B,KDR,LGALS1,P4HB,RAC1,VEGFA
4_Member	GO Biological Processes	GO:0097529	myeloid leukocyte migration	-5.70057	-3.93374	6/220	3569,5734,5879,6387,6850,7422	IL6,PTGER4,RAC1,CXCL12,SYK,VEGFA
4_Member	GO Biological Processes	GO:0031589	cell-substrate adhesion	-5.60454	-3.85652	7/360	558,2932,3791,3956,5034,5879,7422	AXL,GSK3B,KDR,LGALS1,P4HB,RAC1,VEGFA
4_Member	GO Biological Processes	GO:0000904	cell morphogenesis involved in differentiation	-5.49717	-3.76548	9/723	351,558,2932,4233,5034,5578,5879,6387,7422	APP,AXL,GSK3B,MET,P4HB,PRKCA,RAC1,CXCL12,VEGFA
4_Member	GO Biological Processes	GO:0030307	positive regulation of cell growth	-5.09176	-3.42345	5/161	207,2147,3558,6387,7422	AKT1,F2,IL2,CXCL12,VEGFA
4_Member	GO Biological Processes	GO:0007162	negative regulation of cell adhesion	-4.97028	-3.32359	6/295	207,239,3558,3956,6387,7422	AKT1,ALOX12,IL2,LGALS1,CXCL12,VEGFA
4_Member	GO Biological Processes	GO:0016049	cell growth	-4.83141	-3.2159	7/473	207,351,2147,2932,3558,6387,7422	AKT1,APP,F2,GSK3B,IL2,CXCL12,VEGFA
4_Member	GO Biological Processes	GO:0022604	regulation of cell morphogenesis	-4.7557	-3.15626	7/486	2147,2932,3791,5034,5879,6387,7422	F2,GSK3B,KDR,P4HB,RAC1,CXCL12,VEGFA
4_Member	GO Biological Processes	GO:0022408	negative regulation of cell-cell adhesion	-4.755	-3.15626	5/189	207,239,3558,6387,7422	AKT1,ALOX12,IL2,CXCL12,VEGFA
4_Member	GO Biological Processes	GO:0002690	positive regulation of leukocyte chemotaxis	-4.74778	-3.15128	4/91	3569,5879,6387,7422	IL6,RAC1,CXCL12,VEGFA
4_Member	GO Biological Processes	GO:0030595	leukocyte chemotaxis	-4.37428	-2.82093	5/227	3569,5879,6387,6850,7422	IL6,RAC1,CXCL12,SYK,VEGFA
4_Member	GO Biological Processes	GO:0072676	lymphocyte migration	-4.30436	-2.76427	4/118	207,351,2629,6387	AKT1,APP,GBA,CXCL12
4_Member	GO Biological Processes	GO:0002688	regulation of leukocyte chemotaxis	-4.29006	-2.75386	4/119	3569,5879,6387,7422	IL6,RAC1,CXCL12,VEGFA
4_Member	GO Biological Processes	GO:0001558	regulation of cell growth	-4.17612	-2.65331	6/409	207,2147,2932,3558,6387,7422	AKT1,F2,GSK3B,IL2,CXCL12,VEGFA
4_Member	GO Biological Processes	GO:0045927	positive regulation of growth	-4.15119	-2.6315	5/253	207,2147,3558,6387,7422	AKT1,F2,IL2,CXCL12,VEGFA
4_Member	GO Biological Processes	GO:0045664	regulation of neuron differentiation	-3.97918	-2.48432	7/645	207,351,2932,3558,3956,6387,7422	AKT1,APP,GSK3B,IL2,LGALS1,CXCL12,VEGFA
4_Member	GO Biological Processes	GO:0040008	regulation of growth	-3.96668	-2.47305	7/648	207,351,2147,2932,3558,6387,7422	AKT1,APP,F2,GSK3B,IL2,CXCL12,VEGFA
4_Member	GO Biological Processes	GO:0007411	axon guidance	-3.96615	-2.47305	5/277	351,5578,5879,6387,7422	APP,PRKCA,RAC1,CXCL12,VEGFA
4_Member	GO Biological Processes	GO:0097485	neuron projection guidance	-3.95882	-2.46645	5/278	351,5578,5879,6387,7422	APP,PRKCA,RAC1,CXCL12,VEGFA
4_Member	GO Biological Processes	GO:0001764	neuron migration	-3.95687	-2.46553	4/145	558,5879,6387,7422	AXL,RAC1,CXCL12,VEGFA
4_Member	GO Biological Processes	GO:0007409	axonogenesis	-3.89653	-2.41328	6/460	351,2932,5578,5879,6387,7422	APP,GSK3B,PRKCA,RAC1,CXCL12,VEGFA
4_Member	GO Biological Processes	GO:0010770	positive regulation of cell morphogenesis involved in differentiation	-3.88896	-2.40857	4/151	5034,5879,6387,7422	P4HB,RAC1,CXCL12,VEGFA
4_Member	GO Biological Processes	GO:0010769	regulation of cell morphogenesis involved in differentiation	-3.80443	-2.33914	5/300	2932,5034,5879,6387,7422	GSK3B,P4HB,RAC1,CXCL12,VEGFA
4_Member	GO Biological Processes	GO:2000401	regulation of lymphocyte migration	-3.76383	-2.30454	3/63	207,351,6387	AKT1,APP,CXCL12
4_Member	GO Biological Processes	GO:0120035	regulation of plasma membrane bounded cell projection organization	-3.74858	-2.29121	7/703	207,2932,3558,3956,5879,6387,7422	AKT1,GSK3B,IL2,LGALS1,RAC1,CXCL12,VEGFA
4_Member	GO Biological Processes	GO:0031344	regulation of cell projection organization	-3.71476	-2.26591	7/712	207,2932,3558,3956,5879,6387,7422	AKT1,GSK3B,IL2,LGALS1,RAC1,CXCL12,VEGFA
4_Member	GO Biological Processes	GO:0010975	regulation of neuron projection development	-3.71448	-2.26591	6/497	207,2932,3558,3956,6387,7422	AKT1,GSK3B,IL2,LGALS1,CXCL12,VEGFA
4_Member	GO Biological Processes	GO:0061564	axon development	-3.66788	-2.22672	6/507	351,2932,5578,5879,6387,7422	APP,GSK3B,PRKCA,RAC1,CXCL12,VEGFA
4_Member	GO Biological Processes	GO:0048638	regulation of developmental growth	-3.66191	-2.2243	5/322	207,351,2932,6387,7422	AKT1,APP,GSK3B,CXCL12,VEGFA
4_Member	GO Biological Processes	GO:0048667	cell morphogenesis involved in neuron differentiation	-3.36033	-1.96403	6/579	351,2932,5578,5879,6387,7422	APP,GSK3B,PRKCA,RAC1,CXCL12,VEGFA
4_Member	GO Biological Processes	GO:0030516	regulation of axon extension	-3.27888	-1.89048	3/92	2932,6387,7422	GSK3B,CXCL12,VEGFA
4_Member	GO Biological Processes	GO:0048588	developmental cell growth	-3.2523	-1.86868	4/222	351,2932,6387,7422	APP,GSK3B,CXCL12,VEGFA
4_Member	GO Biological Processes	GO:0060560	developmental growth involved in morphogenesis	-3.23045	-1.8498	4/225	351,2932,6387,7422	APP,GSK3B,CXCL12,VEGFA
4_Member	GO Biological Processes	GO:0061387	regulation of extent of cell growth	-3.12371	-1.7573	3/104	2932,6387,7422	GSK3B,CXCL12,VEGFA
4_Member	GO Biological Processes	GO:0048812	neuron projection morphogenesis	-3.11463	-1.7491	6/645	351,2932,5578,5879,6387,7422	APP,GSK3B,PRKCA,RAC1,CXCL12,VEGFA
4_Member	GO Biological Processes	GO:0120039	plasma membrane bounded cell projection morphogenesis	-3.06625	-1.70766	6/659	351,2932,5578,5879,6387,7422	APP,GSK3B,PRKCA,RAC1,CXCL12,VEGFA
4_Member	GO Biological Processes	GO:0048858	cell projection morphogenesis	-3.05265	-1.6962	6/663	351,2932,5578,5879,6387,7422	APP,GSK3B,PRKCA,RAC1,CXCL12,VEGFA
4_Member	GO Biological Processes	GO:0048675	axon extension	-3.00816	-1.65597	3/114	2932,6387,7422	GSK3B,CXCL12,VEGFA
4_Member	GO Biological Processes	GO:0032990	cell part morphogenesis	-2.99919	-1.64784	6/679	351,2932,5578,5879,6387,7422	APP,GSK3B,PRKCA,RAC1,CXCL12,VEGFA
4_Member	GO Biological Processes	GO:0060322	head development	-2.77572	-1.44461	6/751	351,558,2629,2932,4313,6387	APP,AXL,GBA,GSK3B,MMP2,CXCL12
4_Member	GO Biological Processes	GO:1903038	negative regulation of leukocyte cell-cell adhesion	-2.76965	-1.43976	3/138	207,3558,6387	AKT1,IL2,CXCL12
4_Member	GO Biological Processes	GO:1990138	neuron projection extension	-2.55669	-1.25144	3/164	2932,6387,7422	GSK3B,CXCL12,VEGFA
4_Member	GO Biological Processes	GO:0048639	positive regulation of developmental growth	-2.51269	-1.21274	3/170	207,6387,7422	AKT1,CXCL12,VEGFA
4_Member	GO Biological Processes	GO:0050770	regulation of axonogenesis	-2.49132	-1.19376	3/173	2932,6387,7422	GSK3B,CXCL12,VEGFA
4_Member	GO Biological Processes	GO:0030900	forebrain development	-2.4911	-1.19376	4/358	351,558,2932,6387	APP,AXL,GSK3B,CXCL12
4_Member	GO Biological Processes	GO:0048589	developmental growth	-2.44206	-1.14807	5/605	207,351,2932,6387,7422	AKT1,APP,GSK3B,CXCL12,VEGFA
4_Member	GO Biological Processes	GO:0031346	positive regulation of cell projection organization	-2.39084	-1.10055	4/382	3558,5879,6387,7422	IL2,RAC1,CXCL12,VEGFA
4_Member	GO Biological Processes	GO:0007420	brain development	-2.1512	-0.884154	5/710	351,558,2629,2932,6387	APP,AXL,GBA,GSK3B,CXCL12
5_Summary	GO Biological Processes	GO:0002521	leukocyte differentiation	-12.8392	-9.62239	14/526	351,558,2629,3553,3558,3569,3956,4318,5578,5734,6850,7097,7124,7422,5034,5551,5144	APP,AXL,GBA,IL1B,IL2,IL6,LGALS1,MMP9,PRKCA,PTGER4,SYK,TLR2,TNF,VEGFA,P4HB,PRF1,PDE4D
5_Member	GO Biological Processes	GO:0002521	leukocyte differentiation	-12.8392	-9.62239	14/526	351,558,2629,3553,3558,3569,3956,4318,5578,5734,6850,7097,7124,7422	APP,AXL,GBA,IL1B,IL2,IL6,LGALS1,MMP9,PRKCA,PTGER4,SYK,TLR2,TNF,VEGFA
5_Member	GO Biological Processes	GO:1902107	positive regulation of leukocyte differentiation	-8.02884	-5.8058	7/158	558,3553,3558,3956,5578,6850,7124	AXL,IL1B,IL2,LGALS1,PRKCA,SYK,TNF
5_Member	GO Biological Processes	GO:0043902	positive regulation of multi-organism process	-7.36811	-5.28623	7/197	558,3956,5034,5551,5578,6850,7422	AXL,LGALS1,P4HB,PRF1,PRKCA,SYK,VEGFA
5_Member	GO Biological Processes	GO:1903708	positive regulation of hemopoiesis	-7.26423	-5.20597	7/204	558,3553,3558,3956,5578,6850,7124	AXL,IL1B,IL2,LGALS1,PRKCA,SYK,TNF
5_Member	GO Biological Processes	GO:1902105	regulation of leukocyte differentiation	-6.29004	-4.40857	7/284	558,3553,3558,3956,5578,6850,7124	AXL,IL1B,IL2,LGALS1,PRKCA,SYK,TNF
5_Member	GO Biological Processes	GO:0043900	regulation of multi-organism process	-6.15716	-4.29393	8/437	558,3956,5034,5551,5578,6850,7124,7422	AXL,LGALS1,P4HB,PRF1,PRKCA,SYK,TNF,VEGFA
5_Member	KEGG Pathway	ko04940	Type I diabetes mellitus	-6.05731	-4.21422	4/43	3553,3558,5551,7124	IL1B,IL2,PRF1,TNF
5_Member	GO Biological Processes	GO:0032649	regulation of interferon-gamma production	-5.96305	-4.14171	5/107	558,3553,3558,5144,7124	AXL,IL1B,IL2,PDE4D,TNF
5_Member	KEGG Pathway	hsa04940	Type I diabetes mellitus	-5.89952	-4.09095	4/47	3553,3558,5551,7124	IL1B,IL2,PRF1,TNF
5_Member	GO Biological Processes	GO:0032609	interferon-gamma production	-5.86478	-4.06415	5/112	558,3553,3558,5144,7124	AXL,IL1B,IL2,PDE4D,TNF
5_Member	GO Biological Processes	GO:0032729	positive regulation of interferon-gamma production	-5.33	-3.62795	4/65	3553,3558,5144,7124	IL1B,IL2,PDE4D,TNF
5_Member	GO Biological Processes	GO:1903706	regulation of hemopoiesis	-4.71022	-3.11815	7/494	558,3553,3558,3956,5578,6850,7124	AXL,IL1B,IL2,LGALS1,PRKCA,SYK,TNF
5_Member	KEGG Pathway	ko05330	Allograft rejection	-4.4236	-2.86482	3/38	3558,5551,7124	IL2,PRF1,TNF
5_Member	KEGG Pathway	hsa05330	Allograft rejection	-4.1445	-2.62544	3/47	3558,5551,7124	IL2,PRF1,TNF
6_Summary	GO Biological Processes	GO:0048871	multicellular organismal homeostasis	-11.8804	-8.7962	13/491	239,1080,2629,3553,3569,4233,5578,5733,5743,5879,6850,7124,7422,207,558,2147,4353,5734,6403,7097,7132,51752,9429,10257,351,4318,2932,6387,3558,2152,7015,5034,2170,5551,3956,5144,3791,4313	ALOX12,CFTR,GBA,IL1B,IL6,MET,PRKCA,PTGER3,PTGS2,RAC1,SYK,TNF,VEGFA,AKT1,AXL,F2,MPO,PTGER4,SELP,TLR2,TNFRSF1A,ERAP1,ABCG2,ABCC4,APP,MMP9,GSK3B,CXCL12,IL2,F3,TERT,P4HB,FABP3,PRF1,LGALS1,PDE4D,KDR,MMP2
6_Member	GO Biological Processes	GO:0048871	multicellular organismal homeostasis	-11.8804	-8.7962	13/491	239,1080,2629,3553,3569,4233,5578,5733,5743,5879,6850,7124,7422	ALOX12,CFTR,GBA,IL1B,IL6,MET,PRKCA,PTGER3,PTGS2,RAC1,SYK,TNF,VEGFA
6_Member	GO Biological Processes	GO:0009617	response to bacterium	-10.9428	-8.05697	14/728	207,558,2147,3553,3569,4353,5578,5734,6403,6850,7097,7124,7132,51752	AKT1,AXL,F2,IL1B,IL6,MPO,PRKCA,PTGER4,SELP,SYK,TLR2,TNF,TNFRSF1A,ERAP1
6_Member	KEGG Pathway	hsa01523	Antifolate resistance	-10.8957	-8.05129	6/31	239,3553,3569,7124,9429,10257	ALOX12,IL1B,IL6,TNF,ABCG2,ABCC4
6_Member	KEGG Pathway	ko01523	Antifolate resistance	-10.8957	-8.05129	6/31	239,3553,3569,7124,9429,10257	ALOX12,IL1B,IL6,TNF,ABCG2,ABCC4
6_Member	GO Biological Processes	GO:0150076	neuroinflammatory response	-10.4425	-7.69238	7/72	351,3553,3569,4318,5743,7097,7124	APP,IL1B,IL6,MMP9,PTGS2,TLR2,TNF
6_Member	GO Biological Processes	GO:0072593	reactive oxygen species metabolic process	-10.3891	-7.64941	10/282	207,239,2147,3553,4353,5743,5879,6850,7097,7124	AKT1,ALOX12,F2,IL1B,MPO,PTGS2,RAC1,SYK,TLR2,TNF
6_Member	GO Biological Processes	GO:0006953	acute-phase response	-9.79949	-7.14415	6/46	2147,3553,3569,5733,5743,7124	F2,IL1B,IL6,PTGER3,PTGS2,TNF
6_Member	GO Biological Processes	GO:0032496	response to lipopolysaccharide	-9.77348	-7.12656	10/326	207,558,3553,3569,4353,5578,5734,6403,7097,7124	AKT1,AXL,IL1B,IL6,MPO,PRKCA,PTGER4,SELP,TLR2,TNF
6_Member	GO Biological Processes	GO:0071216	cellular response to biotic stimulus	-9.70131	-7.09427	9/233	207,558,2932,3553,3569,5578,6850,7097,7124	AKT1,AXL,GSK3B,IL1B,IL6,PRKCA,SYK,TLR2,TNF
6_Member	KEGG Pathway	ko05144	Malaria	-9.62713	-7.04954	6/49	3553,3569,4233,6403,7097,7124	IL1B,IL6,MET,SELP,TLR2,TNF
6_Member	GO Biological Processes	GO:0031622	positive regulation of fever generation	-9.58503	-7.0145	4/7	3553,5733,5743,7124	IL1B,PTGER3,PTGS2,TNF
6_Member	GO Biological Processes	GO:0002237	response to molecule of bacterial origin	-9.52211	-6.97211	10/346	207,558,3553,3569,4353,5578,5734,6403,7097,7124	AKT1,AXL,IL1B,IL6,MPO,PRKCA,PTGER4,SELP,TLR2,TNF
6_Member	GO Biological Processes	GO:0051046	regulation of secretion	-9.37521	-6.86356	12/623	1080,2932,3553,3569,5578,5733,5879,6387,6850,7097,7124,7132	CFTR,GSK3B,IL1B,IL6,PRKCA,PTGER3,RAC1,CXCL12,SYK,TLR2,TNF,TNFRSF1A
6_Member	KEGG Pathway	ko05142	Chagas disease (American trypanosomiasis)	-9.361	-6.85547	7/102	207,3553,3558,3569,7097,7124,7132	AKT1,IL1B,IL2,IL6,TLR2,TNF,TNFRSF1A
6_Member	KEGG Pathway	hsa05144	Malaria	-9.31385	-6.82599	6/55	3553,3569,4233,6403,7097,7124	IL1B,IL6,MET,SELP,TLR2,TNF
6_Member	GO Biological Processes	GO:0032757	positive regulation of interleukin-8 production	-9.21744	-6.7541	6/57	2152,3553,3569,6850,7097,7124	F3,IL1B,IL6,SYK,TLR2,TNF
6_Member	KEGG Pathway	hsa04625	c-type lectin receptor signaling pathway	-9.21393	-6.7541	7/107	207,3553,3558,3569,5743,6850,7124	AKT1,IL1B,IL2,IL6,PTGS2,SYK,TNF
6_Member	KEGG Pathway	hsa05142	Chagas disease	-9.21393	-6.7541	7/107	207,3553,3558,3569,7097,7124,7132	AKT1,IL1B,IL2,IL6,TLR2,TNF,TNFRSF1A
6_Member	KEGG Pathway	ko04668	TNF signaling pathway	-9.18538	-6.73461	7/108	207,3553,3569,4318,5743,7124,7132	AKT1,IL1B,IL6,MMP9,PTGS2,TNF,TNFRSF1A
6_Member	GO Biological Processes	GO:0032722	positive regulation of chemokine production	-9.07935	-6.65093	6/60	351,3553,3569,6850,7097,7124	APP,IL1B,IL6,SYK,TLR2,TNF
6_Member	GO Biological Processes	GO:0031620	regulation of fever generation	-9.02981	-6.61138	4/9	3553,5733,5743,7124	IL1B,PTGER3,PTGS2,TNF
6_Member	KEGG Pathway	hsa04668	TNF signaling pathway	-8.993	-6.58432	7/115	207,3553,3569,4318,5743,7124,7132	AKT1,IL1B,IL6,MMP9,PTGS2,TNF,TNFRSF1A
6_Member	GO Biological Processes	GO:0002675	positive regulation of acute inflammatory response	-8.8718	-6.47736	5/29	3553,3569,5733,5743,7124	IL1B,IL6,PTGER3,PTGS2,TNF
6_Member	GO Biological Processes	GO:0001660	fever generation	-8.80851	-6.43236	4/10	3553,5733,5743,7124	IL1B,PTGER3,PTGS2,TNF
6_Member	GO Biological Processes	GO:0031652	positive regulation of heat generation	-8.80851	-6.43236	4/10	3553,5733,5743,7124	IL1B,PTGER3,PTGS2,TNF
6_Member	GO Biological Processes	GO:0038034	signal transduction in absence of ligand	-8.78366	-6.41638	6/67	207,2932,3553,3558,7015,7124	AKT1,GSK3B,IL1B,IL2,TERT,TNF
6_Member	GO Biological Processes	GO:0097192	extrinsic apoptotic signaling pathway in absence of ligand	-8.78366	-6.41638	6/67	207,2932,3553,3558,7015,7124	AKT1,GSK3B,IL1B,IL2,TERT,TNF
6_Member	GO Biological Processes	GO:1903530	regulation of secretion by cell	-8.64882	-6.2945	11/565	1080,2932,3553,3569,5578,5879,6387,6850,7097,7124,7132	CFTR,GSK3B,IL1B,IL6,PRKCA,RAC1,CXCL12,SYK,TLR2,TNF,TNFRSF1A
6_Member	GO Biological Processes	GO:0097190	apoptotic signaling pathway	-8.4918	-6.15826	11/585	207,2932,3553,3558,4318,5034,5578,6387,7015,7124,7132	AKT1,GSK3B,IL1B,IL2,MMP9,P4HB,PRKCA,CXCL12,TERT,TNF,TNFRSF1A
6_Member	GO Biological Processes	GO:0046209	nitric oxide metabolic process	-8.41341	-6.09582	6/77	207,3553,5743,5879,7097,7124	AKT1,IL1B,PTGS2,RAC1,TLR2,TNF
6_Member	GO Biological Processes	GO:2001057	reactive nitrogen species metabolic process	-8.37921	-6.07699	6/78	207,3553,5743,5879,7097,7124	AKT1,IL1B,PTGS2,RAC1,TLR2,TNF
6_Member	GO Biological Processes	GO:0031650	regulation of heat generation	-8.27805	-5.99068	4/13	3553,5733,5743,7124	IL1B,PTGER3,PTGS2,TNF
6_Member	GO Biological Processes	GO:0045834	positive regulation of lipid metabolic process	-8.18553	-5.9182	7/150	207,2147,2170,3553,5743,7124,7132	AKT1,F2,FABP3,IL1B,PTGS2,TNF,TNFRSF1A
6_Member	GO Biological Processes	GO:0150077	regulation of neuroinflammatory response	-8.13431	-5.8786	5/40	3553,3569,4318,5743,7124	IL1B,IL6,MMP9,PTGS2,TNF
6_Member	GO Biological Processes	GO:0032755	positive regulation of interleukin-6 production	-8.1211	-5.87545	6/86	351,3553,3569,6850,7097,7124	APP,IL1B,IL6,SYK,TLR2,TNF
6_Member	GO Biological Processes	GO:0046889	positive regulation of lipid biosynthetic process	-8.09062	-5.84828	6/87	207,2170,3553,5743,7124,7132	AKT1,FABP3,IL1B,PTGS2,TNF,TNFRSF1A
6_Member	KEGG Pathway	ko05332	Graft-versus-host disease	-8.07838	-5.84257	5/41	3553,3558,3569,5551,7124	IL1B,IL2,IL6,PRF1,TNF
6_Member	GO Biological Processes	GO:0032642	regulation of chemokine production	-8.03075	-5.8058	6/89	351,3553,3569,6850,7097,7124	APP,IL1B,IL6,SYK,TLR2,TNF
6_Member	GO Biological Processes	GO:0032675	regulation of interleukin-6 production	-8.02884	-5.8058	7/158	351,2629,3553,3569,6850,7097,7124	APP,GBA,IL1B,IL6,SYK,TLR2,TNF
6_Member	GO Biological Processes	GO:0032635	interleukin-6 production	-7.95359	-5.73989	7/162	351,2629,3553,3569,6850,7097,7124	APP,GBA,IL1B,IL6,SYK,TLR2,TNF
6_Member	KEGG Pathway	ko04657	IL-17 signaling pathway	-7.91514	-5.71059	6/93	2932,3553,3569,4318,5743,7124	GSK3B,IL1B,IL6,MMP9,PTGS2,TNF
6_Member	GO Biological Processes	GO:0031649	heat generation	-7.87392	-5.67535	4/16	3553,5733,5743,7124	IL1B,PTGER3,PTGS2,TNF
6_Member	GO Biological Processes	GO:0045862	positive regulation of proteolysis	-7.86292	-5.67245	9/378	207,239,351,2152,2629,2932,3553,6850,7124	AKT1,ALOX12,APP,F3,GBA,GSK3B,IL1B,SYK,TNF
6_Member	GO Biological Processes	GO:0032602	chemokine production	-7.85927	-5.67245	6/95	351,3553,3569,6850,7097,7124	APP,IL1B,IL6,SYK,TLR2,TNF
6_Member	KEGG Pathway	hsa04657	IL-17 signaling pathway	-7.85927	-5.67245	6/95	2932,3553,3569,4318,5743,7124	GSK3B,IL1B,IL6,MMP9,PTGS2,TNF
6_Member	KEGG Pathway	hsa05332	Graft-versus-host disease	-7.8189	-5.63496	5/46	3553,3558,3569,5551,7124	IL1B,IL2,IL6,PRF1,TNF
6_Member	GO Biological Processes	GO:0032677	regulation of interleukin-8 production	-7.80463	-5.6264	6/97	2152,3553,3569,6850,7097,7124	F3,IL1B,IL6,SYK,TLR2,TNF
6_Member	GO Biological Processes	GO:0060627	regulation of vesicle-mediated transport	-7.71857	-5.55384	10/534	351,558,1080,2932,3553,5879,6850,7097,7124,7422	APP,AXL,CFTR,GSK3B,IL1B,RAC1,SYK,TLR2,TNF,VEGFA
6_Member	KEGG Pathway	ko05152	Tuberculosis	-7.65418	-5.5047	7/179	207,3553,3569,6850,7097,7124,7132	AKT1,IL1B,IL6,SYK,TLR2,TNF,TNFRSF1A
6_Member	GO Biological Processes	GO:0032637	interleukin-8 production	-7.64751	-5.5047	6/103	2152,3553,3569,6850,7097,7124	F3,IL1B,IL6,SYK,TLR2,TNF
6_Member	GO Biological Processes	GO:2000379	positive regulation of reactive oxygen species metabolic process	-7.64751	-5.5047	6/103	207,2147,3553,5743,6850,7124	AKT1,F2,IL1B,PTGS2,SYK,TNF
6_Member	KEGG Pathway	ko04620	Toll-like receptor signaling pathway	-7.62226	-5.48723	6/104	207,3553,3569,5879,7097,7124	AKT1,IL1B,IL6,RAC1,TLR2,TNF
6_Member	GO Biological Processes	GO:0042063	gliogenesis	-7.59702	-5.4671	8/283	207,351,2147,2629,3553,3569,7097,7124	AKT1,APP,F2,GBA,IL1B,IL6,TLR2,TNF
6_Member	GO Biological Processes	GO:0030100	regulation of endocytosis	-7.57335	-5.44848	8/285	351,558,3553,5879,6850,7097,7124,7422	APP,AXL,IL1B,RAC1,SYK,TLR2,TNF,VEGFA
6_Member	GO Biological Processes	GO:0051961	negative regulation of nervous system development	-7.52653	-5.41124	8/289	351,2147,2932,3553,3569,3956,7097,7124	APP,F2,GSK3B,IL1B,IL6,LGALS1,TLR2,TNF
6_Member	GO Biological Processes	GO:0071396	cellular response to lipid	-7.48821	-5.38537	10/565	207,239,558,1080,3553,3569,5578,5734,7097,7124	AKT1,ALOX12,AXL,CFTR,IL1B,IL6,PRKCA,PTGER4,TLR2,TNF
6_Member	KEGG Pathway	hsa04620	Toll-like receptor signaling pathway	-7.45233	-5.35658	6/111	207,3553,3569,5879,7097,7124	AKT1,IL1B,IL6,RAC1,TLR2,TNF
6_Member	KEGG Pathway	hsa05152	Tuberculosis	-7.44473	-5.35132	7/192	207,3553,3569,6850,7097,7124,7132	AKT1,IL1B,IL6,SYK,TLR2,TNF,TNFRSF1A
6_Member	GO Biological Processes	GO:2000377	regulation of reactive oxygen species metabolic process	-7.42924	-5.34048	7/193	207,2147,3553,5743,5879,6850,7124	AKT1,F2,IL1B,PTGS2,RAC1,SYK,TNF
6_Member	GO Biological Processes	GO:0071222	cellular response to lipopolysaccharide	-7.36811	-5.28623	7/197	207,558,3553,3569,5578,7097,7124	AKT1,AXL,IL1B,IL6,PRKCA,TLR2,TNF
6_Member	GO Biological Processes	GO:0080135	regulation of cellular response to stress	-7.31945	-5.2532	11/761	207,351,2932,3553,4233,5034,6387,6850,7015,7124,7422	AKT1,APP,GSK3B,IL1B,MET,P4HB,CXCL12,SYK,TERT,TNF,VEGFA
6_Member	GO Biological Processes	GO:0031663	lipopolysaccharide-mediated signaling pathway	-7.30143	-5.23737	5/58	207,3553,5578,7097,7124	AKT1,IL1B,PRKCA,TLR2,TNF
6_Member	GO Biological Processes	GO:0045428	regulation of nitric oxide biosynthetic process	-7.26353	-5.20597	5/59	207,3553,5743,5879,7124	AKT1,IL1B,PTGS2,RAC1,TNF
6_Member	GO Biological Processes	GO:0010721	negative regulation of cell development	-7.24867	-5.19538	8/314	351,2147,2932,3553,3569,3956,7124,7422	APP,F2,GSK3B,IL1B,IL6,LGALS1,TNF,VEGFA
6_Member	GO Biological Processes	GO:0071219	cellular response to molecule of bacterial origin	-7.1923	-5.14953	7/209	207,558,3553,3569,5578,7097,7124	AKT1,AXL,IL1B,IL6,PRKCA,TLR2,TNF
6_Member	GO Biological Processes	GO:1903409	reactive oxygen species biosynthetic process	-7.1856	-5.1449	6/123	207,3553,4353,5743,5879,7124	AKT1,IL1B,MPO,PTGS2,RAC1,TNF
6_Member	GO Biological Processes	GO:0010001	glial cell differentiation	-7.17814	-5.1395	7/210	207,351,2147,2629,3569,7097,7124	AKT1,APP,F2,GBA,IL6,TLR2,TNF
6_Member	GO Biological Processes	GO:0097191	extrinsic apoptotic signaling pathway	-7.08091	-5.05645	7/217	207,2932,3553,3558,7015,7124,7132	AKT1,GSK3B,IL1B,IL2,TERT,TNF,TNFRSF1A
6_Member	KEGG Pathway	ko05321	Inflammatory bowel disease (IBD)	-7.0494	-5.02693	5/65	3553,3558,3569,7097,7124	IL1B,IL2,IL6,TLR2,TNF
6_Member	GO Biological Processes	GO:0002526	acute inflammatory response	-7.04025	-5.02173	7/220	2147,2152,3553,3569,5733,5743,7124	F2,F3,IL1B,IL6,PTGER3,PTGS2,TNF
6_Member	GO Biological Processes	GO:2001234	negative regulation of apoptotic signaling pathway	-6.98694	-4.97813	7/224	207,2932,3553,4318,6387,7015,7124	AKT1,GSK3B,IL1B,MMP9,CXCL12,TERT,TNF
6_Member	KEGG Pathway	hsa05321	Inflammatory bowel disease	-6.98261	-4.97763	5/67	3553,3558,3569,7097,7124	IL1B,IL2,IL6,TLR2,TNF
6_Member	KEGG Pathway	ko05162	Measles	-6.96405	-4.96474	6/134	207,2932,3553,3558,3569,7097	AKT1,GSK3B,IL1B,IL2,IL6,TLR2
6_Member	GO Molecular Functions	GO:0070851	growth factor receptor binding	-6.83278	-4.86084	6/141	351,3553,3558,3569,7422,51752	APP,IL1B,IL2,IL6,VEGFA,ERAP1
6_Member	GO Biological Processes	GO:0033135	regulation of peptidyl-serine phosphorylation	-6.79652	-4.83427	6/143	207,351,3569,5144,7124,7422	AKT1,APP,IL6,PDE4D,TNF,VEGFA
6_Member	GO Biological Processes	GO:0006809	nitric oxide biosynthetic process	-6.79412	-4.83427	5/73	207,3553,5743,5879,7124	AKT1,IL1B,PTGS2,RAC1,TNF
6_Member	GO Biological Processes	GO:0032770	positive regulation of monooxygenase activity	-6.70377	-4.75582	4/30	207,3553,7015,7124	AKT1,IL1B,TERT,TNF
6_Member	GO Biological Processes	GO:0042133	neurotransmitter metabolic process	-6.67371	-4.72909	6/150	207,3553,5743,5879,7097,7124	AKT1,IL1B,PTGS2,RAC1,TLR2,TNF
6_Member	GO Biological Processes	GO:1901099	negative regulation of signal transduction in absence of ligand	-6.58686	-4.6537	4/32	207,3553,7015,7124	AKT1,IL1B,TERT,TNF
6_Member	GO Biological Processes	GO:2001240	negative regulation of extrinsic apoptotic signaling pathway in absence of ligand	-6.58686	-4.6537	4/32	207,3553,7015,7124	AKT1,IL1B,TERT,TNF
6_Member	KEGG Pathway	hsa05162	Measles	-6.54051	-4.6131	6/158	207,2932,3553,3558,3569,7097	AKT1,GSK3B,IL1B,IL2,IL6,TLR2
6_Member	GO Biological Processes	GO:2001233	regulation of apoptotic signaling pathway	-6.51308	-4.59129	8/392	207,2932,3553,4318,5034,6387,7015,7124	AKT1,GSK3B,IL1B,MMP9,P4HB,CXCL12,TERT,TNF
6_Member	GO Biological Processes	GO:0051091	positive regulation of DNA-binding transcription factor activity	-6.4813	-4.56399	7/266	207,351,3553,3569,7097,7124,7422	AKT1,APP,IL1B,IL6,TLR2,TNF,VEGFA
6_Member	GO Biological Processes	GO:0002673	regulation of acute inflammatory response	-6.47655	-4.56234	6/162	2147,3553,3569,5733,5743,7124	F2,IL1B,IL6,PTGER3,PTGS2,TNF
6_Member	GO Biological Processes	GO:0031331	positive regulation of cellular catabolic process	-6.46315	-4.55202	8/398	207,351,2629,2932,3553,3569,3791,7124	AKT1,APP,GBA,GSK3B,IL1B,IL6,KDR,TNF
6_Member	GO Biological Processes	GO:0050768	negative regulation of neurogenesis	-6.44848	-4.54015	7/269	351,2147,2932,3553,3569,3956,7124	APP,F2,GSK3B,IL1B,IL6,LGALS1,TNF
6_Member	KEGG Pathway	ko05143	African trypanosomiasis	-6.42531	-4.5248	4/35	3553,3569,5578,7124	IL1B,IL6,PRKCA,TNF
6_Member	GO Biological Processes	GO:0043408	regulation of MAPK cascade	-6.40284	-4.50531	10/740	207,351,2629,3553,3569,3791,5578,6850,7124,7422	AKT1,APP,GBA,IL1B,IL6,KDR,PRKCA,SYK,TNF,VEGFA
6_Member	GO Biological Processes	GO:0045596	negative regulation of cell differentiation	-6.39213	-4.49608	10/742	351,2147,2932,3553,3558,3569,3956,4318,7124,7422	APP,F2,GSK3B,IL1B,IL2,IL6,LGALS1,MMP9,TNF,VEGFA
6_Member	GO Biological Processes	GO:0051403	stress-activated MAPK cascade	-6.34185	-4.45022	7/279	207,351,3553,5734,6850,7124,7422	AKT1,APP,IL1B,PTGER4,SYK,TNF,VEGFA
6_Member	GO Biological Processes	GO:0001659	temperature homeostasis	-6.33851	-4.44835	6/171	3553,5733,5743,6850,7124,7422	IL1B,PTGER3,PTGS2,SYK,TNF,VEGFA
6_Member	GO Biological Processes	GO:0050708	regulation of protein secretion	-6.31065	-4.42485	7/282	1080,3553,3569,5578,5879,7097,7124	CFTR,IL1B,IL6,PRKCA,RAC1,TLR2,TNF
6_Member	GO Biological Processes	GO:1905952	regulation of lipid localization	-6.27959	-4.39955	6/175	207,2170,3553,3569,6850,7124	AKT1,FABP3,IL1B,IL6,SYK,TNF
6_Member	GO Biological Processes	GO:0045429	positive regulation of nitric oxide biosynthetic process	-6.2778	-4.39918	4/38	207,3553,5743,7124	AKT1,IL1B,PTGS2,TNF
6_Member	KEGG Pathway	hsa05161	Hepatitis B	-6.25066	-4.37489	6/177	207,3569,4318,5578,7097,7124	AKT1,IL6,MMP9,PRKCA,TLR2,TNF
6_Member	GO Biological Processes	GO:0050796	regulation of insulin secretion	-6.23633	-4.36196	6/178	1080,3553,3569,5578,5879,7124	CFTR,IL1B,IL6,PRKCA,RAC1,TNF
6_Member	GO Biological Processes	GO:1904407	positive regulation of nitric oxide metabolic process	-6.23135	-4.35839	4/39	207,3553,5743,7124	AKT1,IL1B,PTGS2,TNF
6_Member	GO Biological Processes	GO:0031098	stress-activated protein kinase signaling cascade	-6.1992	-4.32994	7/293	207,351,3553,5734,6850,7124,7422	AKT1,APP,IL1B,PTGER4,SYK,TNF,VEGFA
6_Member	KEGG Pathway	ko05146	Amoebiasis	-6.19732	-4.32994	5/96	3553,3569,5578,7097,7124	IL1B,IL6,PRKCA,TLR2,TNF
6_Member	KEGG Pathway	hsa05169	Epstein-Barr virus infection	-6.14028	-4.27979	7/299	207,2932,3569,5879,6850,7097,7124	AKT1,GSK3B,IL6,RAC1,SYK,TLR2,TNF
6_Member	GO Biological Processes	GO:1903426	regulation of reactive oxygen species biosynthetic process	-6.13074	-4.27298	5/99	207,3553,5743,5879,7124	AKT1,IL1B,PTGS2,RAC1,TNF
6_Member	GO Biological Processes	GO:0051090	regulation of DNA-binding transcription factor activity	-6.10538	-4.25166	8/444	207,351,3553,3569,6850,7097,7124,7422	AKT1,APP,IL1B,IL6,SYK,TLR2,TNF,VEGFA
6_Member	GO Biological Processes	GO:2001239	regulation of extrinsic apoptotic signaling pathway in absence of ligand	-6.09917	-4.2468	4/42	207,3553,7015,7124	AKT1,IL1B,TERT,TNF
6_Member	GO Biological Processes	GO:0042136	neurotransmitter biosynthetic process	-6.04519	-4.20602	5/103	207,3553,5743,5879,7124	AKT1,IL1B,PTGS2,RAC1,TNF
6_Member	GO Biological Processes	GO:2001237	negative regulation of extrinsic apoptotic signaling pathway	-6.04519	-4.20602	5/103	207,2932,3553,7015,7124	AKT1,GSK3B,IL1B,TERT,TNF
6_Member	GO Biological Processes	GO:0002791	regulation of peptide secretion	-6.02613	-4.19048	7/311	1080,3553,3569,5578,5879,7097,7124	CFTR,IL1B,IL6,PRKCA,RAC1,TLR2,TNF
6_Member	KEGG Pathway	hsa05143	African trypanosomiasis	-6.01646	-4.18375	4/44	3553,3569,5578,7124	IL1B,IL6,PRKCA,TNF
6_Member	KEGG Pathway	hsa05010	Alzheimer disease	-5.9919	-4.16554	6/196	351,2932,3553,5743,7124,7132	APP,GSK3B,IL1B,PTGS2,TNF,TNFRSF1A
6_Member	GO Biological Processes	GO:0009896	positive regulation of catabolic process	-5.98321	-4.15812	8/461	207,351,2629,2932,3553,3569,3791,7124	AKT1,APP,GBA,GSK3B,IL1B,IL6,KDR,TNF
6_Member	GO Biological Processes	GO:0033138	positive regulation of peptidyl-serine phosphorylation	-5.96305	-4.14171	5/107	207,351,3569,7124,7422	AKT1,APP,IL6,TNF,VEGFA
6_Member	KEGG Pathway	hsa05146	Amoebiasis	-5.96305	-4.14171	5/107	3553,3569,5578,7097,7124	IL1B,IL6,PRKCA,TLR2,TNF
6_Member	GO Biological Processes	GO:0051235	maintenance of location	-5.95262	-4.13253	7/319	207,2147,2629,3553,3569,5144,7124	AKT1,F2,GBA,IL1B,IL6,PDE4D,TNF
6_Member	GO Biological Processes	GO:0001774	microglial cell activation	-5.89952	-4.09095	4/47	351,3569,7097,7124	APP,IL6,TLR2,TNF
6_Member	GO Biological Processes	GO:0002269	leukocyte activation involved in inflammatory response	-5.89952	-4.09095	4/47	351,3569,7097,7124	APP,IL6,TLR2,TNF
6_Member	GO Biological Processes	GO:0070371	ERK1 and ERK2 cascade	-5.88106	-4.07445	7/327	351,3553,3791,5578,5734,6850,7124	APP,IL1B,KDR,PRKCA,PTGER4,SYK,TNF
6_Member	GO Biological Processes	GO:0046890	regulation of lipid biosynthetic process	-5.86616	-4.06415	6/206	207,2170,3553,5743,7124,7132	AKT1,FABP3,IL1B,PTGS2,TNF,TNFRSF1A
6_Member	GO Biological Processes	GO:0021782	glial cell development	-5.86478	-4.06415	5/112	207,351,3569,7097,7124	AKT1,APP,IL6,TLR2,TNF
6_Member	GO Biological Processes	GO:0014009	glial cell proliferation	-5.86228	-4.06284	4/48	2629,3553,3569,7124	GBA,IL1B,IL6,TNF
6_Member	GO Biological Processes	GO:0030073	insulin secretion	-5.85394	-4.05569	6/207	1080,3553,3569,5578,5879,7124	CFTR,IL1B,IL6,PRKCA,RAC1,TNF
6_Member	GO Biological Processes	GO:0007254	JNK cascade	-5.82969	-4.03848	6/209	207,351,3553,5734,6850,7124	AKT1,APP,IL1B,PTGER4,SYK,TNF
6_Member	GO Biological Processes	GO:0090276	regulation of peptide hormone secretion	-5.82969	-4.03848	6/209	1080,3553,3569,5578,5879,7124	CFTR,IL1B,IL6,PRKCA,RAC1,TNF
6_Member	GO Biological Processes	GO:0001505	regulation of neurotransmitter levels	-5.76024	-3.98052	7/341	207,2932,3553,5743,5879,7097,7124	AKT1,GSK3B,IL1B,PTGS2,RAC1,TLR2,TNF
6_Member	GO Biological Processes	GO:0050999	regulation of nitric-oxide synthase activity	-5.72102	-3.95093	4/52	207,3553,7015,7124	AKT1,IL1B,TERT,TNF
6_Member	GO Biological Processes	GO:0061900	glial cell activation	-5.62236	-3.87328	4/55	351,3569,7097,7124	APP,IL6,TLR2,TNF
6_Member	GO Biological Processes	GO:1903428	positive regulation of reactive oxygen species biosynthetic process	-5.62236	-3.87328	4/55	207,3553,5743,7124	AKT1,IL1B,PTGS2,TNF
6_Member	KEGG Pathway	ko05134	Legionellosis	-5.62236	-3.87328	4/55	3553,3569,7097,7124	IL1B,IL6,TLR2,TNF
6_Member	GO Biological Processes	GO:0051353	positive regulation of oxidoreductase activity	-5.59071	-3.8448	4/56	207,3553,7015,7124	AKT1,IL1B,TERT,TNF
6_Member	GO Biological Processes	GO:0032872	regulation of stress-activated MAPK cascade	-5.57812	-3.83534	6/231	207,351,3553,6850,7124,7422	AKT1,APP,IL1B,SYK,TNF,VEGFA
6_Member	GO Biological Processes	GO:0051223	regulation of protein transport	-5.55761	-3.81795	8/526	1080,2932,3553,3569,5578,5879,7097,7124	CFTR,GSK3B,IL1B,IL6,PRKCA,RAC1,TLR2,TNF
6_Member	GO Biological Processes	GO:0070302	regulation of stress-activated protein kinase signaling cascade	-5.5458	-3.80717	6/234	207,351,3553,6850,7124,7422	AKT1,APP,IL1B,SYK,TNF,VEGFA
6_Member	GO Biological Processes	GO:0009306	protein secretion	-5.52612	-3.79057	7/370	1080,3553,3569,5578,5879,7097,7124	CFTR,IL1B,IL6,PRKCA,RAC1,TLR2,TNF
6_Member	GO Biological Processes	GO:0150078	positive regulation of neuroinflammatory response	-5.50629	-3.77177	3/17	3553,3569,7124	IL1B,IL6,TNF
6_Member	KEGG Pathway	hsa05134	Legionellosis	-5.49922	-3.76572	4/59	3553,3569,7097,7124	IL1B,IL6,TLR2,TNF
6_Member	GO Biological Processes	GO:0043410	positive regulation of MAPK cascade	-5.4499	-3.72601	8/544	351,3553,3569,3791,5578,6850,7124,7422	APP,IL1B,IL6,KDR,PRKCA,SYK,TNF,VEGFA
6_Member	GO Biological Processes	GO:0008610	lipid biosynthetic process	-5.44387	-3.72143	9/734	207,239,1080,2170,2629,3553,5743,7124,7132	AKT1,ALOX12,CFTR,FABP3,GBA,IL1B,PTGS2,TNF,TNFRSF1A
6_Member	GO Biological Processes	GO:0006909	phagocytosis	-5.43498	-3.71453	7/382	558,3553,4233,5879,6850,7097,7124	AXL,IL1B,MET,RAC1,SYK,TLR2,TNF
6_Member	GO Biological Processes	GO:0060252	positive regulation of glial cell proliferation	-5.42763	-3.70905	3/18	3553,3569,7124	IL1B,IL6,TNF
6_Member	GO Biological Processes	GO:0010573	vascular endothelial growth factor production	-5.41247	-3.69708	4/62	3553,3569,5743,7124	IL1B,IL6,PTGS2,TNF
6_Member	GO Biological Processes	GO:0030072	peptide hormone secretion	-5.41066	-3.69708	6/247	1080,3553,3569,5578,5879,7124	CFTR,IL1B,IL6,PRKCA,RAC1,TNF
6_Member	GO Biological Processes	GO:0090087	regulation of peptide transport	-5.37453	-3.66579	8/557	1080,2932,3553,3569,5578,5879,7097,7124	CFTR,GSK3B,IL1B,IL6,PRKCA,RAC1,TLR2,TNF
6_Member	GO Biological Processes	GO:0032768	regulation of monooxygenase activity	-5.35704	-3.64926	4/64	207,3553,7015,7124	AKT1,IL1B,TERT,TNF
6_Member	GO Biological Processes	GO:0070201	regulation of establishment of protein localization	-5.28438	-3.58519	8/573	1080,2932,3553,3569,5578,5879,7097,7124	CFTR,GSK3B,IL1B,IL6,PRKCA,RAC1,TLR2,TNF
6_Member	GO Biological Processes	GO:0007252	I-kappaB phosphorylation	-5.28346	-3.58519	3/20	207,7097,7124	AKT1,TLR2,TNF
6_Member	GO Biological Processes	GO:0002790	peptide secretion	-5.27568	-3.57835	7/404	1080,3553,3569,5578,5879,7097,7124	CFTR,IL1B,IL6,PRKCA,RAC1,TLR2,TNF
6_Member	GO Biological Processes	GO:0046883	regulation of hormone secretion	-5.21691	-3.52516	6/267	1080,3553,3569,5578,5879,7124	CFTR,IL1B,IL6,PRKCA,RAC1,TNF
6_Member	GO Biological Processes	GO:0045807	positive regulation of endocytosis	-5.19945	-3.51231	5/153	558,3553,6850,7124,7422	AXL,IL1B,SYK,TNF,VEGFA
6_Member	GO Biological Processes	GO:0062013	positive regulation of small molecule metabolic process	-5.19945	-3.51231	5/153	207,351,3553,5743,7124	AKT1,APP,IL1B,PTGS2,TNF
6_Member	GO Biological Processes	GO:2001236	regulation of extrinsic apoptotic signaling pathway	-5.18567	-3.50036	5/154	207,2932,3553,7015,7124	AKT1,GSK3B,IL1B,TERT,TNF
6_Member	GO Biological Processes	GO:0048708	astrocyte differentiation	-5.15209	-3.47402	4/72	351,2147,3569,7124	APP,F2,IL6,TNF
6_Member	KEGG Pathway	ko05140	Leishmaniasis	-5.12815	-3.45277	4/73	3553,5743,7097,7124	IL1B,PTGS2,TLR2,TNF
6_Member	GO Biological Processes	GO:0019216	regulation of lipid metabolic process	-5.11232	-3.43783	7/428	207,2147,2170,3553,5743,7124,7132	AKT1,F2,FABP3,IL1B,PTGS2,TNF,TNFRSF1A
6_Member	GO Biological Processes	GO:0051092	positive regulation of NF-kappaB transcription factor activity	-5.10491	-3.43273	5/160	351,3553,3569,7097,7124	APP,IL1B,IL6,TLR2,TNF
6_Member	GO Biological Processes	GO:0014015	positive regulation of gliogenesis	-5.10456	-3.43273	4/74	3553,3569,7097,7124	IL1B,IL6,TLR2,TNF
6_Member	GO Biological Processes	GO:0032874	positive regulation of stress-activated MAPK cascade	-5.06572	-3.40265	5/163	351,3553,6850,7124,7422	APP,IL1B,SYK,TNF,VEGFA
6_Member	GO Biological Processes	GO:0070304	positive regulation of stress-activated protein kinase signaling cascade	-5.04002	-3.37954	5/165	351,3553,6850,7124,7422	APP,IL1B,SYK,TNF,VEGFA
6_Member	GO Biological Processes	GO:0051000	positive regulation of nitric-oxide synthase activity	-5.03624	-3.37783	3/24	207,7015,7124	AKT1,TERT,TNF
6_Member	GO Biological Processes	GO:0010827	regulation of glucose transmembrane transport	-5.03574	-3.37783	4/77	207,3553,7015,7124	AKT1,IL1B,TERT,TNF
6_Member	GO Biological Processes	GO:0045931	positive regulation of mitotic cell cycle	-5.02729	-3.37109	5/166	207,351,3553,5578,7015	AKT1,APP,IL1B,PRKCA,TERT
6_Member	GO Biological Processes	GO:0023061	signal release	-5.00888	-3.35353	7/444	1080,2932,3553,3569,5578,5879,7124	CFTR,GSK3B,IL1B,IL6,PRKCA,RAC1,TNF
6_Member	GO Biological Processes	GO:0051222	positive regulation of protein transport	-4.98705	-3.3351	6/293	1080,2932,3553,5879,7097,7124	CFTR,GSK3B,IL1B,RAC1,TLR2,TNF
6_Member	GO Biological Processes	GO:0048143	astrocyte activation	-4.98124	-3.33349	3/25	351,3569,7124	APP,IL6,TNF
6_Member	GO Biological Processes	GO:0050995	negative regulation of lipid catabolic process	-4.98124	-3.33349	3/25	207,3553,7124	AKT1,IL1B,TNF
6_Member	KEGG Pathway	ko05010	Alzheimer's disease	-4.96484	-3.31959	5/171	351,2932,3553,7124,7132	APP,GSK3B,IL1B,TNF,TNFRSF1A
6_Member	GO Biological Processes	GO:1901224	positive regulation of NIK/NF-kappaB signaling	-4.90613	-3.2748	4/83	351,3553,7097,7124	APP,IL1B,TLR2,TNF
6_Member	GO Biological Processes	GO:0070372	regulation of ERK1 and ERK2 cascade	-4.87219	-3.24806	6/307	351,3553,3791,5578,6850,7124	APP,IL1B,KDR,PRKCA,SYK,TNF
6_Member	GO Biological Processes	GO:0046328	regulation of JNK cascade	-4.86882	-3.24548	5/179	207,351,3553,6850,7124	AKT1,APP,IL1B,SYK,TNF
6_Member	GO Biological Processes	GO:0019915	lipid storage	-4.86509	-3.24333	4/85	2629,3553,3569,7124	GBA,IL1B,IL6,TNF
6_Member	KEGG Pathway	hsa05140	Leishmaniasis	-4.86509	-3.24333	4/85	3553,5743,7097,7124	IL1B,PTGS2,TLR2,TNF
6_Member	GO Biological Processes	GO:0046879	hormone secretion	-4.85625	-3.23606	6/309	1080,3553,3569,5578,5879,7124	CFTR,IL1B,IL6,PRKCA,RAC1,TNF
6_Member	GO Biological Processes	GO:0062012	regulation of small molecule metabolic process	-4.84326	-3.22698	7/471	207,351,2170,2932,3553,5743,7124	AKT1,APP,FABP3,GSK3B,IL1B,PTGS2,TNF
6_Member	GO Biological Processes	GO:0010575	positive regulation of vascular endothelial growth factor production	-4.82919	-3.21523	3/28	3553,3569,5743	IL1B,IL6,PTGS2
6_Member	KEGG Pathway	ko05168	Herpes simplex infection	-4.79974	-3.18888	5/185	3553,3569,7097,7124,7132	IL1B,IL6,TLR2,TNF,TNFRSF1A
6_Member	GO Biological Processes	GO:0009914	hormone transport	-4.75524	-3.15626	6/322	1080,3553,3569,5578,5879,7124	CFTR,IL1B,IL6,PRKCA,RAC1,TNF
6_Member	GO Biological Processes	GO:0038061	NIK/NF-kappaB signaling	-4.755	-3.15626	5/189	207,351,3553,7097,7124	AKT1,APP,IL1B,TLR2,TNF
6_Member	GO Biological Processes	GO:1904951	positive regulation of establishment of protein localization	-4.68786	-3.09873	6/331	1080,2932,3553,5879,7097,7124	CFTR,GSK3B,IL1B,RAC1,TLR2,TNF
6_Member	GO Biological Processes	GO:0050764	regulation of phagocytosis	-4.6383	-3.05426	4/97	3553,6850,7097,7124	IL1B,SYK,TLR2,TNF
6_Member	GO Biological Processes	GO:1903829	positive regulation of cellular protein localization	-4.62244	-3.03912	6/340	207,2147,2932,3553,7015,7124	AKT1,F2,GSK3B,IL1B,TERT,TNF
6_Member	GO Biological Processes	GO:0060251	regulation of glial cell proliferation	-4.61026	-3.02982	3/33	3553,3569,7124	IL1B,IL6,TNF
6_Member	GO Biological Processes	GO:0019217	regulation of fatty acid metabolic process	-4.60337	-3.02579	4/99	207,2170,3553,5743	AKT1,FABP3,IL1B,PTGS2
6_Member	GO Biological Processes	GO:0002824	positive regulation of adaptive immune response based on somatic recombination of immune receptors built from immunoglobulin superfamily domains	-4.5192	-2.95147	4/104	3553,3558,3569,7124	IL1B,IL2,IL6,TNF
6_Member	GO Biological Processes	GO:0002708	positive regulation of lymphocyte mediated immunity	-4.45486	-2.89197	4/108	3553,3558,3569,7124	IL1B,IL2,IL6,TNF
6_Member	GO Biological Processes	GO:0002821	positive regulation of adaptive immune response	-4.43916	-2.87765	4/109	3553,3558,3569,7124	IL1B,IL2,IL6,TNF
6_Member	GO Biological Processes	GO:1904659	glucose transmembrane transport	-4.42362	-2.86482	4/110	207,3553,7015,7124	AKT1,IL1B,TERT,TNF
6_Member	GO Biological Processes	GO:0051341	regulation of oxidoreductase activity	-4.40822	-2.85013	4/111	207,3553,7015,7124	AKT1,IL1B,TERT,TNF
6_Member	GO Biological Processes	GO:0008645	hexose transmembrane transport	-4.39297	-2.83624	4/112	207,3553,7015,7124	AKT1,IL1B,TERT,TNF
6_Member	KEGG Pathway	hsa05168	Herpes simplex virus 1 infection	-4.36356	-2.81088	7/560	207,3553,3569,6850,7097,7124,7132	AKT1,IL1B,IL6,SYK,TLR2,TNF,TNFRSF1A
6_Member	GO Biological Processes	GO:0015749	monosaccharide transmembrane transport	-4.36289	-2.81088	4/114	207,3553,7015,7124	AKT1,IL1B,TERT,TNF
6_Member	GO Biological Processes	GO:0034219	carbohydrate transmembrane transport	-4.33336	-2.78999	4/116	207,3553,7015,7124	AKT1,IL1B,TERT,TNF
6_Member	GO Biological Processes	GO:0014002	astrocyte development	-4.29188	-2.75386	3/42	351,3569,7124	APP,IL6,TNF
6_Member	GO Biological Processes	GO:0034763	negative regulation of transmembrane transport	-4.26182	-2.72866	4/121	207,3553,4318,7124	AKT1,IL1B,MMP9,TNF
6_Member	GO Biological Processes	GO:0071417	cellular response to organonitrogen compound	-4.24402	-2.71233	7/585	207,351,1080,2932,3553,4313,7124	AKT1,APP,CFTR,GSK3B,IL1B,MMP2,TNF
6_Member	GO Biological Processes	GO:1901222	regulation of NIK/NF-kappaB signaling	-4.20678	-2.67956	4/125	351,3553,7097,7124	APP,IL1B,TLR2,TNF
6_Member	GO Biological Processes	GO:0006509	membrane protein ectodomain proteolysis	-4.2014	-2.67544	3/45	3553,7124,51752	IL1B,TNF,ERAP1
6_Member	GO Biological Processes	GO:1900180	regulation of protein localization to nucleus	-4.14055	-2.62273	4/130	207,2147,2932,7015	AKT1,F2,GSK3B,TERT
6_Member	GO Biological Processes	GO:0046330	positive regulation of JNK cascade	-4.10208	-2.58858	4/133	351,3553,6850,7124	APP,IL1B,SYK,TNF
6_Member	GO Biological Processes	GO:0034504	protein localization to nucleus	-3.98831	-2.49168	5/274	207,2147,2932,6850,7015	AKT1,F2,GSK3B,SYK,TERT
6_Member	GO Biological Processes	GO:1901699	cellular response to nitrogen compound	-3.95838	-2.46645	7/650	207,351,1080,2932,3553,4313,7124	AKT1,APP,CFTR,GSK3B,IL1B,MMP2,TNF
6_Member	GO Biological Processes	GO:0002700	regulation of production of molecular mediator of immune response	-3.93391	-2.44547	4/147	3553,3558,3569,7124	IL1B,IL2,IL6,TNF
6_Member	GO Biological Processes	GO:0032731	positive regulation of interleukin-1 beta production	-3.91631	-2.43076	3/56	351,3569,7124	APP,IL6,TNF
6_Member	GO Biological Processes	GO:0008643	carbohydrate transport	-3.91127	-2.42688	4/149	207,3553,7015,7124	AKT1,IL1B,TERT,TNF
6_Member	GO Biological Processes	GO:0010574	regulation of vascular endothelial growth factor production	-3.8708	-2.39098	3/58	3553,3569,5743	IL1B,IL6,PTGS2
6_Member	GO Biological Processes	GO:0046324	regulation of glucose import	-3.84866	-2.37448	3/59	207,7015,7124	AKT1,TERT,TNF
6_Member	GO Biological Processes	GO:0002822	regulation of adaptive immune response based on somatic recombination of immune receptors built from immunoglobulin superfamily domains	-3.84526	-2.3722	4/155	3553,3558,3569,7124	IL1B,IL2,IL6,TNF
6_Member	GO Biological Processes	GO:0002706	regulation of lymphocyte mediated immunity	-3.82385	-2.35525	4/157	3553,3558,3569,7124	IL1B,IL2,IL6,TNF
6_Member	GO Biological Processes	GO:0033619	membrane protein proteolysis	-3.80552	-2.33968	3/61	3553,7124,51752	IL1B,TNF,ERAP1
6_Member	GO Biological Processes	GO:0050994	regulation of lipid catabolic process	-3.80552	-2.33968	3/61	207,3553,7124	AKT1,IL1B,TNF
6_Member	GO Biological Processes	GO:0032732	positive regulation of interleukin-1 production	-3.7435	-2.29121	3/64	351,3569,7124	APP,IL6,TNF
6_Member	GO Biological Processes	GO:0002819	regulation of adaptive immune response	-3.69141	-2.24757	4/170	3553,3558,3569,7124	IL1B,IL2,IL6,TNF
6_Member	GO Biological Processes	GO:0002637	regulation of immunoglobulin production	-3.66536	-2.22672	3/68	3558,3569,7124	IL2,IL6,TNF
6_Member	GO Biological Processes	GO:0032147	activation of protein kinase activity	-3.61878	-2.18426	5/329	207,3553,6850,7124,7422	AKT1,IL1B,SYK,TNF,VEGFA
6_Member	GO Biological Processes	GO:0071900	regulation of protein serine/threonine kinase activity	-3.60435	-2.17187	6/521	207,2629,3553,6850,7124,7422	AKT1,GBA,IL1B,SYK,TNF,VEGFA
6_Member	GO Biological Processes	GO:0043405	regulation of MAP kinase activity	-3.57665	-2.14824	5/336	2629,3553,6850,7124,7422	GBA,IL1B,SYK,TNF,VEGFA
6_Member	GO Biological Processes	GO:0008285	negative regulation of cell proliferation	-3.56673	-2.14033	7/753	351,2170,3553,3558,3569,7097,7124	APP,FABP3,IL1B,IL2,IL6,TLR2,TNF
6_Member	GO Biological Processes	GO:0071902	positive regulation of protein serine/threonine kinase activity	-3.56479	-2.13889	5/338	207,3553,6850,7124,7422	AKT1,IL1B,SYK,TNF,VEGFA
6_Member	GO Biological Processes	GO:0046323	glucose import	-3.55672	-2.13182	3/74	207,7015,7124	AKT1,TERT,TNF
6_Member	GO Biological Processes	GO:0010565	regulation of cellular ketone metabolic process	-3.54248	-2.12008	4/186	207,2170,3553,5743	AKT1,FABP3,IL1B,PTGS2
6_Member	GO Biological Processes	GO:0010817	regulation of hormone levels	-3.52975	-2.10983	6/538	1080,3553,3569,5578,5879,7124	CFTR,IL1B,IL6,PRKCA,RAC1,TNF
6_Member	KEGG Pathway	ko05133	Pertussis	-3.52254	-2.1046	3/76	3553,3569,7124	IL1B,IL6,TNF
6_Member	GO Biological Processes	GO:1903827	regulation of cellular protein localization	-3.4998	-2.08481	6/545	207,2147,2932,3553,7015,7124	AKT1,F2,GSK3B,IL1B,TERT,TNF
6_Member	KEGG Pathway	hsa05133	Pertussis	-3.44104	-2.03429	3/81	3553,3569,7124	IL1B,IL6,TNF
6_Member	GO Biological Processes	GO:0002449	lymphocyte mediated immunity	-3.43371	-2.02744	5/361	3553,3558,3569,5551,7124	IL1B,IL2,IL6,PRF1,TNF
6_Member	GO Biological Processes	GO:0002718	regulation of cytokine production involved in immune response	-3.39463	-1.99171	3/84	3553,3569,7124	IL1B,IL6,TNF
6_Member	GO Biological Processes	GO:0002460	adaptive immune response based on somatic recombination of immune receptors built from immunoglobulin superfamily domains	-3.39027	-1.98877	5/369	3553,3558,3569,5551,7124	IL1B,IL2,IL6,PRF1,TNF
6_Member	GO Biological Processes	GO:1900182	positive regulation of protein localization to nucleus	-3.37954	-1.97994	3/85	207,2147,7015	AKT1,F2,TERT
6_Member	GO Biological Processes	GO:0070555	response to interleukin-1	-3.37451	-1.97559	4/206	351,3553,3569,5578	APP,IL1B,IL6,PRKCA
6_Member	KEGG Pathway	ko05132	Salmonella infection	-3.36464	-1.96787	3/86	3553,3569,5879	IL1B,IL6,RAC1
6_Member	GO Biological Processes	GO:0070374	positive regulation of ERK1 and ERK2 cascade	-3.31217	-1.91867	4/214	351,3791,5578,7124	APP,KDR,PRKCA,TNF
6_Member	GO Biological Processes	GO:1901992	positive regulation of mitotic cell cycle phase transition	-3.29276	-1.90251	3/91	207,351,7015	AKT1,APP,TERT
6_Member	GO Biological Processes	GO:0045787	positive regulation of cell cycle	-3.25598	-1.86987	5/395	207,351,3553,5578,7015	AKT1,APP,IL1B,PRKCA,TERT
6_Member	GO Biological Processes	GO:0002367	cytokine production involved in immune response	-3.25159	-1.86868	3/94	3553,3569,7124	IL1B,IL6,TNF
6_Member	KEGG Pathway	hsa05132	Salmonella infection	-3.23817	-1.85662	3/95	3553,3569,5879	IL1B,IL6,RAC1
6_Member	KEGG Pathway	ko04640	Hematopoietic cell lineage	-3.21178	-1.83429	3/97	3553,3569,7124	IL1B,IL6,TNF
6_Member	GO Biological Processes	GO:0045833	negative regulation of lipid metabolic process	-3.16066	-1.79074	3/101	207,3553,7124	AKT1,IL1B,TNF
6_Member	GO Biological Processes	GO:0032651	regulation of interleukin-1 beta production	-3.12371	-1.7573	3/104	351,3569,7124	APP,IL6,TNF
6_Member	GO Biological Processes	GO:0002456	T cell mediated immunity	-3.09968	-1.73807	3/106	3553,3569,5551	IL1B,IL6,PRF1
6_Member	GO Biological Processes	GO:1901989	positive regulation of cell cycle phase transition	-3.08785	-1.72753	3/107	207,351,7015	AKT1,APP,TERT
6_Member	GO Biological Processes	GO:0007346	regulation of mitotic cell cycle	-3.07995	-1.7205	6/655	207,351,3553,5578,7015,7124	AKT1,APP,IL1B,PRKCA,TERT,TNF
6_Member	GO Biological Processes	GO:0032611	interleukin-1 beta production	-3.06453	-1.7068	3/109	351,3569,7124	APP,IL6,TNF
6_Member	GO Biological Processes	GO:0042180	cellular ketone metabolic process	-3.04054	-1.68537	4/253	207,2170,3553,5743	AKT1,FABP3,IL1B,PTGS2
6_Member	GO Biological Processes	GO:0043406	positive regulation of MAP kinase activity	-3.01529	-1.66225	4/257	3553,6850,7124,7422	IL1B,SYK,TNF,VEGFA
6_Member	KEGG Pathway	hsa04640	Hematopoietic cell lineage	-3.00816	-1.65597	3/114	3553,3569,7124	IL1B,IL6,TNF
6_Member	GO Biological Processes	GO:0032652	regulation of interleukin-1 production	-2.94386	-1.5963	3/120	351,3569,7124	APP,IL6,TNF
6_Member	GO Biological Processes	GO:0032612	interleukin-1 production	-2.87301	-1.53129	3/127	351,3569,7124	APP,IL6,TNF
6_Member	GO Biological Processes	GO:0002440	production of molecular mediator of immune response	-2.83309	-1.49671	4/288	3553,3558,3569,7124	IL1B,IL2,IL6,TNF
6_Member	GO Biological Processes	GO:0034248	regulation of cellular amide metabolic process	-2.75831	-1.42962	5/511	207,351,3569,7124,7132	AKT1,APP,IL6,TNF,TNFRSF1A
6_Member	GO Biological Processes	GO:0090068	positive regulation of cell cycle process	-2.75254	-1.42465	4/303	207,351,3553,7015	AKT1,APP,IL1B,TERT
6_Member	GO Biological Processes	GO:0007043	cell-cell junction assembly	-2.74298	-1.41709	3/141	3553,5578,7124	IL1B,PRKCA,TNF
6_Member	GO Biological Processes	GO:0045860	positive regulation of protein kinase activity	-2.68563	-1.3645	5/531	207,3553,6850,7124,7422	AKT1,IL1B,SYK,TNF,VEGFA
6_Member	GO Biological Processes	GO:0009895	negative regulation of catabolic process	-2.65175	-1.33416	4/323	207,3553,4233,7124	AKT1,IL1B,MET,TNF
6_Member	GO Biological Processes	GO:0001837	epithelial to mesenchymal transition	-2.63401	-1.32032	3/154	2932,3553,3569	GSK3B,IL1B,IL6
6_Member	GO Biological Processes	GO:0000187	activation of MAPK activity	-2.61813	-1.30598	3/156	3553,6850,7124	IL1B,SYK,TNF
6_Member	GO Biological Processes	GO:0050806	positive regulation of synaptic transmission	-2.60246	-1.29146	3/158	351,2932,7124	APP,GSK3B,TNF
6_Member	KEGG Pathway	ko04621	NOD-like receptor signaling pathway	-2.51269	-1.21274	3/170	3553,3569,7124	IL1B,IL6,TNF
6_Member	GO Biological Processes	GO:0045216	cell-cell junction organization	-2.47034	-1.17487	3/176	3553,5578,7124	IL1B,PRKCA,TNF
6_Member	KEGG Pathway	hsa04621	NOD-like receptor signaling pathway	-2.4031	-1.11158	3/186	3553,3569,7124	IL1B,IL6,TNF
6_Member	GO Biological Processes	GO:1901653	cellular response to peptide	-2.33561	-1.05042	4/396	207,351,2932,3553	AKT1,APP,GSK3B,IL1B
6_Member	GO Biological Processes	GO:0002377	immunoglobulin production	-2.32133	-1.03687	3/199	3558,3569,7124	IL2,IL6,TNF
6_Member	GO Biological Processes	GO:0050804	modulation of chemical synaptic transmission	-2.25317	-0.975903	4/418	351,2932,3553,7124	APP,GSK3B,IL1B,TNF
6_Member	GO Biological Processes	GO:0099177	regulation of trans-synaptic signaling	-2.24954	-0.972987	4/419	351,2932,3553,7124	APP,GSK3B,IL1B,TNF
6_Member	GO Biological Processes	GO:0050807	regulation of synapse organization	-2.23953	-0.96333	3/213	351,7097,7124	APP,TLR2,TNF
6_Member	GO Biological Processes	GO:0007268	chemical synaptic transmission	-2.21816	-0.943384	5/684	207,351,2932,3553,7124	AKT1,APP,GSK3B,IL1B,TNF
6_Member	GO Biological Processes	GO:0098916	anterograde trans-synaptic signaling	-2.21816	-0.943384	5/684	207,351,2932,3553,7124	AKT1,APP,GSK3B,IL1B,TNF
6_Member	GO Biological Processes	GO:0099537	trans-synaptic signaling	-2.19984	-0.926119	5/691	207,351,2932,3553,7124	AKT1,APP,GSK3B,IL1B,TNF
6_Member	GO Biological Processes	GO:0006417	regulation of translation	-2.19629	-0.922924	4/434	207,351,3569,7124	AKT1,APP,IL6,TNF
6_Member	GO Biological Processes	GO:0050803	regulation of synapse structure or activity	-2.18463	-0.912678	3/223	351,7097,7124	APP,TLR2,TNF
6_Member	GO Biological Processes	GO:0099536	synaptic signaling	-2.1766	-0.905702	5/700	207,351,2932,3553,7124	AKT1,APP,GSK3B,IL1B,TNF
6_Member	GO Biological Processes	GO:0048762	mesenchymal cell differentiation	-2.14262	-0.876619	3/231	2932,3553,3569	GSK3B,IL1B,IL6
7_Summary	GO Biological Processes	GO:0050878	regulation of body fluid levels	-11.716	-8.67532	13/506	239,558,1080,2147,2152,2629,3569,4233,5578,5879,6403,6850,7422,3791,3956,7124,3558,4313,207,5551,7015	ALOX12,AXL,CFTR,F2,F3,GBA,IL6,MET,PRKCA,RAC1,SELP,SYK,VEGFA,KDR,LGALS1,TNF,IL2,MMP2,AKT1,PRF1,TERT
7_Member	GO Biological Processes	GO:0050878	regulation of body fluid levels	-11.716	-8.67532	13/506	239,558,1080,2147,2152,2629,3569,4233,5578,5879,6403,6850,7422	ALOX12,AXL,CFTR,F2,F3,GBA,IL6,MET,PRKCA,RAC1,SELP,SYK,VEGFA
7_Member	GO Biological Processes	GO:0009611	response to wounding	-9.95627	-7.28355	13/701	239,558,2147,2152,3569,3791,3956,5578,5879,6403,6850,7124,7422	ALOX12,AXL,F2,F3,IL6,KDR,LGALS1,PRKCA,RAC1,SELP,SYK,TNF,VEGFA
7_Member	GO Biological Processes	GO:0042060	wound healing	-9.6695	-7.08474	12/587	239,558,2147,2152,3569,3791,5578,5879,6403,6850,7124,7422	ALOX12,AXL,F2,F3,IL6,KDR,PRKCA,RAC1,SELP,SYK,TNF,VEGFA
7_Member	GO Biological Processes	GO:0010543	regulation of platelet activation	-8.50477	-6.16716	5/34	239,2147,5578,6403,6850	ALOX12,F2,PRKCA,SELP,SYK
7_Member	GO Biological Processes	GO:0030193	regulation of blood coagulation	-8.27929	-5.99068	6/81	239,2147,2152,5578,6403,6850	ALOX12,F2,F3,PRKCA,SELP,SYK
7_Member	GO Biological Processes	GO:1900046	regulation of hemostasis	-8.24684	-5.96311	6/82	239,2147,2152,5578,6403,6850	ALOX12,F2,F3,PRKCA,SELP,SYK
7_Member	GO Biological Processes	GO:0007596	blood coagulation	-8.22788	-5.94775	9/343	239,558,2147,2152,3569,5578,5879,6403,6850	ALOX12,AXL,F2,F3,IL6,PRKCA,RAC1,SELP,SYK
7_Member	GO Biological Processes	GO:0007599	hemostasis	-8.18421	-5.9182	9/347	239,558,2147,2152,3569,5578,5879,6403,6850	ALOX12,AXL,F2,F3,IL6,PRKCA,RAC1,SELP,SYK
7_Member	GO Biological Processes	GO:0050817	coagulation	-8.17337	-5.91083	9/348	239,558,2147,2152,3569,5578,5879,6403,6850	ALOX12,AXL,F2,F3,IL6,PRKCA,RAC1,SELP,SYK
7_Member	GO Biological Processes	GO:0050818	regulation of coagulation	-8.1211	-5.87545	6/86	239,2147,2152,5578,6403,6850	ALOX12,F2,F3,PRKCA,SELP,SYK
7_Member	GO Biological Processes	GO:0030168	platelet activation	-8.02884	-5.8058	7/158	239,558,2147,3569,5578,6403,6850	ALOX12,AXL,F2,IL6,PRKCA,SELP,SYK
7_Member	GO Biological Processes	GO:0061041	regulation of wound healing	-7.93508	-5.7275	7/163	239,2147,2152,5578,6403,6850,7124	ALOX12,F2,F3,PRKCA,SELP,SYK,TNF
7_Member	GO Biological Processes	GO:0048771	tissue remodeling	-7.65418	-5.5047	7/179	558,3558,3569,4313,5578,5879,6850	AXL,IL2,IL6,MMP2,PRKCA,RAC1,SYK
7_Member	GO Biological Processes	GO:1903034	regulation of response to wounding	-7.38327	-5.29682	7/196	239,2147,2152,5578,6403,6850,7124	ALOX12,F2,F3,PRKCA,SELP,SYK,TNF
7_Member	KEGG Pathway	ko04664	Fc epsilon RI signaling pathway	-6.95	-4.95444	5/68	207,5578,5879,6850,7124	AKT1,PRKCA,RAC1,SYK,TNF
7_Member	GO Biological Processes	GO:0034110	regulation of homotypic cell-cell adhesion	-6.89569	-4.91298	4/27	239,3956,5578,6850	ALOX12,LGALS1,PRKCA,SYK
7_Member	KEGG Pathway	hsa04664	Fc epsilon RI signaling pathway	-6.59374	-4.65719	5/80	207,5578,5879,6850,7124	AKT1,PRKCA,RAC1,SYK,TNF
7_Member	KEGG Pathway	ko04650	Natural killer cell mediated cytotoxicity	-5.49695	-3.76548	5/133	5551,5578,5879,6850,7124	PRF1,PRKCA,RAC1,SYK,TNF
7_Member	GO Biological Processes	GO:0045453	bone resorption	-5.41247	-3.69708	4/62	3569,5578,5879,6850	IL6,PRKCA,RAC1,SYK
7_Member	GO Biological Processes	GO:0090330	regulation of platelet aggregation	-5.35352	-3.64766	3/19	239,5578,6850	ALOX12,PRKCA,SYK
7_Member	KEGG Pathway	hsa04650	Natural killer cell mediated cytotoxicity	-5.26981	-3.57341	5/148	5551,5578,5879,6850,7124	PRF1,PRKCA,RAC1,SYK,TNF
7_Member	GO Biological Processes	GO:0034109	homotypic cell-cell adhesion	-4.84495	-3.22698	4/86	239,3956,5578,6850	ALOX12,LGALS1,PRKCA,SYK
7_Member	GO Biological Processes	GO:0046849	bone remodeling	-4.78596	-3.17892	4/89	3569,5578,5879,6850	IL6,PRKCA,RAC1,SYK
7_Member	KEGG Pathway	ko04666	Fc gamma R-mediated phagocytosis	-4.74778	-3.15128	4/91	207,5578,5879,6850	AKT1,PRKCA,RAC1,SYK
7_Member	KEGG Pathway	hsa04666	Fc gamma R-mediated phagocytosis	-4.48671	-2.92106	4/106	207,5578,5879,6850	AKT1,PRKCA,RAC1,SYK
7_Member	GO Biological Processes	GO:0001894	tissue homeostasis	-4.33823	-2.79222	5/231	3569,5578,5879,6850,7422	IL6,PRKCA,RAC1,SYK,VEGFA
7_Member	GO Biological Processes	GO:0034105	positive regulation of tissue remodeling	-4.26099	-2.72866	3/43	3558,5578,6850	IL2,PRKCA,SYK
7_Member	GO Biological Processes	GO:0045124	regulation of bone resorption	-4.23084	-2.70107	3/44	3569,5578,6850	IL6,PRKCA,SYK
7_Member	KEGG Pathway	hsa04611	Platelet activation	-4.14055	-2.62273	4/130	207,2147,5578,6850	AKT1,F2,PRKCA,SYK
7_Member	GO Biological Processes	GO:0046850	regulation of bone remodeling	-4.03792	-2.53653	3/51	3569,5578,6850	IL6,PRKCA,SYK
7_Member	GO Biological Processes	GO:0060249	anatomical structure homeostasis	-4.0127	-2.51541	6/438	3569,5578,5879,6850,7015,7422	IL6,PRKCA,RAC1,SYK,TERT,VEGFA
7_Member	GO Biological Processes	GO:0070527	platelet aggregation	-3.76383	-2.30454	3/63	239,5578,6850	ALOX12,PRKCA,SYK
7_Member	KEGG Pathway	hsa04072	Phospholipase D signaling pathway	-3.75115	-2.29295	4/164	207,2147,5578,6850	AKT1,F2,PRKCA,SYK
7_Member	KEGG Pathway	ko05231	Choline metabolism in cancer	-3.18595	-1.81115	3/99	207,5578,5879	AKT1,PRKCA,RAC1
7_Member	GO Cellular Components	GO:0031234	extrinsic component of cytoplasmic side of plasma membrane	-3.17324	-1.80111	3/100	207,5879,6850	AKT1,RAC1,SYK
7_Member	KEGG Pathway	hsa05231	Choline metabolism in cancer	-3.08785	-1.72753	3/107	207,5578,5879	AKT1,PRKCA,RAC1
7_Member	GO Cellular Components	GO:0019898	extrinsic component of membrane	-2.75254	-1.42465	4/303	207,2629,5879,6850	AKT1,GBA,RAC1,SYK
7_Member	KEGG Pathway	ko04072	Phospholipase D signaling pathway	-2.69985	-1.37753	3/146	207,5578,6850	AKT1,PRKCA,SYK
7_Member	GO Cellular Components	GO:0009898	cytoplasmic side of plasma membrane	-2.53448	-1.23113	3/167	207,5879,6850	AKT1,RAC1,SYK
7_Member	GO Cellular Components	GO:0019897	extrinsic component of plasma membrane	-2.52717	-1.22571	3/168	207,5879,6850	AKT1,RAC1,SYK
7_Member	GO Cellular Components	GO:0098562	cytoplasmic side of membrane	-2.37093	-1.08312	3/191	207,5879,6850	AKT1,RAC1,SYK
7_Member	KEGG Pathway	hsa05203	Viral carcinogenesis	-2.25085	-0.973937	3/211	5578,5879,6850	PRKCA,RAC1,SYK
8_Summary	GO Biological Processes	GO:0048661	positive regulation of smooth muscle cell proliferation	-11.3369	-8.40531	8/96	207,239,3569,4313,4318,7015,7124,10257,6387,6402,6403,3791,2629,2932,5578,5734,7097,5551	AKT1,ALOX12,IL6,MMP2,MMP9,TERT,TNF,ABCC4,CXCL12,SELL,SELP,KDR,GBA,GSK3B,PRKCA,PTGER4,TLR2,PRF1
8_Member	GO Biological Processes	GO:0048661	positive regulation of smooth muscle cell proliferation	-11.3369	-8.40531	8/96	207,239,3569,4313,4318,7015,7124,10257	AKT1,ALOX12,IL6,MMP2,MMP9,TERT,TNF,ABCC4
8_Member	GO Biological Processes	GO:0048660	regulation of smooth muscle cell proliferation	-9.54442	-6.98768	8/160	207,239,3569,4313,4318,7015,7124,10257	AKT1,ALOX12,IL6,MMP2,MMP9,TERT,TNF,ABCC4
8_Member	GO Biological Processes	GO:0048659	smooth muscle cell proliferation	-9.50139	-6.95802	8/162	207,239,3569,4313,4318,7015,7124,10257	AKT1,ALOX12,IL6,MMP2,MMP9,TERT,TNF,ABCC4
8_Member	GO Biological Processes	GO:0033002	muscle cell proliferation	-8.4189	-6.09738	8/222	207,239,3569,4313,4318,7015,7124,10257	AKT1,ALOX12,IL6,MMP2,MMP9,TERT,TNF,ABCC4
8_Member	GO Biological Processes	GO:0061756	leukocyte adhesion to vascular endothelial cell	-7.46026	-5.35979	5/54	3569,6387,6402,6403,7124	IL6,CXCL12,SELL,SELP,TNF
8_Member	GO Biological Processes	GO:1904994	regulation of leukocyte adhesion to vascular endothelial cell	-6.32556	-4.43832	4/37	3569,6387,6403,7124	IL6,CXCL12,SELP,TNF
8_Member	GO Biological Processes	GO:1904707	positive regulation of vascular smooth muscle cell proliferation	-5.89952	-4.09095	4/47	4313,4318,7015,7124	MMP2,MMP9,TERT,TNF
8_Member	GO Biological Processes	GO:1903799	negative regulation of production of miRNAs involved in gene silencing by miRNA	-5.67975	-3.91998	3/15	3569,7015,7124	IL6,TERT,TNF
8_Member	GO Biological Processes	GO:0060965	negative regulation of gene silencing by miRNA	-5.21703	-3.52516	3/21	3569,7015,7124	IL6,TERT,TNF
8_Member	GO Biological Processes	GO:1904996	positive regulation of leukocyte adhesion to vascular endothelial cell	-5.15389	-3.47402	3/22	3569,6403,7124	IL6,SELP,TNF
8_Member	GO Biological Processes	GO:0060149	negative regulation of posttranscriptional gene silencing	-5.09371	-3.42364	3/23	3569,7015,7124	IL6,TERT,TNF
8_Member	GO Biological Processes	GO:0060967	negative regulation of gene silencing by RNA	-5.09371	-3.42364	3/23	3569,7015,7124	IL6,TERT,TNF
8_Member	GO Biological Processes	GO:1903798	regulation of production of miRNAs involved in gene silencing by miRNA	-4.98124	-3.33349	3/25	3569,7015,7124	IL6,TERT,TNF
8_Member	GO Biological Processes	GO:0070920	regulation of production of small RNA involved in gene silencing by RNA	-4.92852	-3.29128	3/26	3569,7015,7124	IL6,TERT,TNF
8_Member	GO Biological Processes	GO:1904705	regulation of vascular smooth muscle cell proliferation	-4.90613	-3.2748	4/83	4313,4318,7015,7124	MMP2,MMP9,TERT,TNF
8_Member	GO Biological Processes	GO:1990874	vascular smooth muscle cell proliferation	-4.90613	-3.2748	4/83	4313,4318,7015,7124	MMP2,MMP9,TERT,TNF
8_Member	GO Biological Processes	GO:1904035	regulation of epithelial cell apoptotic process	-4.62074	-3.03814	4/98	3569,3791,7015,7124	IL6,KDR,TERT,TNF
8_Member	GO Biological Processes	GO:0022411	cellular component disassembly	-4.33918	-2.79222	7/565	2629,2932,3569,4313,4318,5578,7124	GBA,GSK3B,IL6,MMP2,MMP9,PRKCA,TNF
8_Member	GO Biological Processes	GO:0060969	negative regulation of gene silencing	-4.29188	-2.75386	3/42	3569,7015,7124	IL6,TERT,TNF
8_Member	GO Biological Processes	GO:1904019	epithelial cell apoptotic process	-4.29006	-2.75386	4/119	3569,3791,7015,7124	IL6,KDR,TERT,TNF
8_Member	GO Biological Processes	GO:0001503	ossification	-4.21749	-2.68861	6/402	207,3569,4313,4318,5734,7124	AKT1,IL6,MMP2,MMP9,PTGER4,TNF
8_Member	GO Biological Processes	GO:0035196	production of miRNAs involved in gene silencing by miRNA	-4.01263	-2.51541	3/52	3569,7015,7124	IL6,TERT,TNF
8_Member	GO Biological Processes	GO:0031050	dsRNA processing	-3.91631	-2.43076	3/56	3569,7015,7124	IL6,TERT,TNF
8_Member	GO Biological Processes	GO:0070918	production of small RNA involved in gene silencing by RNA	-3.91631	-2.43076	3/56	3569,7015,7124	IL6,TERT,TNF
8_Member	GO Biological Processes	GO:2000351	regulation of endothelial cell apoptotic process	-3.80552	-2.33968	3/61	3791,7015,7124	KDR,TERT,TNF
8_Member	GO Biological Processes	GO:0072577	endothelial cell apoptotic process	-3.70381	-2.25788	3/66	3791,7015,7124	KDR,TERT,TNF
8_Member	GO Biological Processes	GO:0071674	mononuclear cell migration	-3.25159	-1.86868	3/94	3569,6387,7124	IL6,CXCL12,TNF
8_Member	GO Biological Processes	GO:0050830	defense response to Gram-positive bacterium	-3.16066	-1.79074	3/101	3569,7097,7124	IL6,TLR2,TNF
8_Member	GO Biological Processes	GO:0060964	regulation of gene silencing by miRNA	-2.92318	-1.5773	3/122	3569,7015,7124	IL6,TERT,TNF
8_Member	GO Biological Processes	GO:0060147	regulation of posttranscriptional gene silencing	-2.89282	-1.55027	3/125	3569,7015,7124	IL6,TERT,TNF
8_Member	GO Biological Processes	GO:0060966	regulation of gene silencing by RNA	-2.89282	-1.55027	3/125	3569,7015,7124	IL6,TERT,TNF
8_Member	GO Biological Processes	GO:0051384	response to glucocorticoid	-2.79695	-1.46423	3/135	2629,3569,7124	GBA,IL6,TNF
8_Member	GO Biological Processes	GO:0031960	response to corticosteroid	-2.65012	-1.33331	3/152	2629,3569,7124	GBA,IL6,TNF
8_Member	GO Biological Processes	GO:0048545	response to steroid hormone	-2.60864	-1.29726	4/332	2629,3569,7097,7124	GBA,IL6,TLR2,TNF
8_Member	GO Biological Processes	GO:0060968	regulation of gene silencing	-2.57935	-1.27104	3/161	3569,7015,7124	IL6,TERT,TNF
8_Member	GO Biological Processes	GO:0009615	response to virus	-2.48677	-1.18981	4/359	3569,5551,6387,7124	IL6,PRF1,CXCL12,TNF
8_Member	GO Biological Processes	GO:0030278	regulation of ossification	-2.26229	-0.983232	3/209	3569,5734,7124	IL6,PTGER4,TNF
9_Summary	GO Biological Processes	GO:0006979	response to oxidative stress	-10.9872	-8.07148	12/451	207,351,558,2629,3569,4233,4313,4318,4353,5034,5743,7124,3791,7015,7139,9429,3558,7097	AKT1,APP,AXL,GBA,IL6,MET,MMP2,MMP9,MPO,P4HB,PTGS2,TNF,KDR,TERT,TNNT2,ABCG2,IL2,TLR2
9_Member	GO Biological Processes	GO:0006979	response to oxidative stress	-10.9872	-8.07148	12/451	207,351,558,2629,3569,4233,4313,4318,4353,5034,5743,7124	AKT1,APP,AXL,GBA,IL6,MET,MMP2,MMP9,MPO,P4HB,PTGS2,TNF
9_Member	GO Biological Processes	GO:0034599	cellular response to oxidative stress	-10.0417	-7.34153	10/306	207,558,2629,3569,4233,4313,4318,4353,5034,7124	AKT1,AXL,GBA,IL6,MET,MMP2,MMP9,MPO,P4HB,TNF
9_Member	GO Biological Processes	GO:0034614	cellular response to reactive oxygen species	-9.48008	-6.94324	8/163	207,558,3569,4233,4313,4318,4353,7124	AKT1,AXL,IL6,MET,MMP2,MMP9,MPO,TNF
9_Member	GO Biological Processes	GO:0010035	response to inorganic substance	-8.8286	-6.44341	11/543	207,351,558,3569,3791,4233,4318,4353,7015,7124,7139	AKT1,APP,AXL,IL6,KDR,MET,MMP9,MPO,TERT,TNF,TNNT2
9_Member	GO Biological Processes	GO:0000302	response to reactive oxygen species	-8.31319	-6.01846	8/229	207,558,3569,4233,4313,4318,4353,7124	AKT1,AXL,IL6,MET,MMP2,MMP9,MPO,TNF
9_Member	GO Biological Processes	GO:0097237	cellular response to toxic substance	-8.08382	-5.84476	8/245	558,3569,3791,4233,4353,5743,7124,9429	AXL,IL6,KDR,MET,MPO,PTGS2,TNF,ABCG2
9_Member	GO Biological Processes	GO:0009636	response to toxic substance	-7.93942	-5.72879	10/506	558,3558,3569,3791,4233,4353,5743,7097,7124,9429	AXL,IL2,IL6,KDR,MET,MPO,PTGS2,TLR2,TNF,ABCG2
9_Member	GO Biological Processes	GO:1990748	cellular detoxification	-4.29006	-2.75386	4/119	4353,5743,7124,9429	MPO,PTGS2,TNF,ABCG2
9_Member	GO Biological Processes	GO:0098754	detoxification	-4.06452	-2.55693	4/136	4353,5743,7124,9429	MPO,PTGS2,TNF,ABCG2
9_Member	KEGG Pathway	ko05202	Transcriptional misregulation in cancer	-3.59667	-2.1647	4/180	3569,4233,4318,4353	IL6,MET,MMP9,MPO
9_Member	KEGG Pathway	hsa05202	Transcriptional misregulation in cancer	-3.3905	-1.98877	4/204	3569,4233,4318,4353	IL6,MET,MMP9,MPO
9_Member	GO Biological Processes	GO:0098869	cellular oxidant detoxification	-3.09968	-1.73807	3/106	4353,5743,7124	MPO,PTGS2,TNF
10_Summary	GO Biological Processes	GO:0007169	transmembrane receptor protein tyrosine kinase signaling pathway	-10.8407	-8.00925	14/741	207,351,558,2152,2932,3553,3791,4233,4313,4318,5578,5879,6850,7422,3569,5144,7124,7150,5733,5734,6403,7137,1080	AKT1,APP,AXL,F3,GSK3B,IL1B,KDR,MET,MMP2,MMP9,PRKCA,RAC1,SYK,VEGFA,IL6,PDE4D,TNF,TOP1,PTGER3,PTGER4,SELP,TNNI3,CFTR
10_Member	GO Biological Processes	GO:0007169	transmembrane receptor protein tyrosine kinase signaling pathway	-10.8407	-8.00925	14/741	207,351,558,2152,2932,3553,3791,4233,4313,4318,5578,5879,6850,7422	AKT1,APP,AXL,F3,GSK3B,IL1B,KDR,MET,MMP2,MMP9,PRKCA,RAC1,SYK,VEGFA
10_Member	GO Biological Processes	GO:0018105	peptidyl-serine phosphorylation	-9.98659	-7.29577	10/310	207,351,2932,3569,5144,5578,6850,7124,7150,7422	AKT1,APP,GSK3B,IL6,PDE4D,PRKCA,SYK,TNF,TOP1,VEGFA
10_Member	GO Biological Processes	GO:0019932	second-messenger-mediated signaling	-9.74765	-7.11021	11/444	2932,3791,5144,5578,5733,5734,6403,6850,7124,7137,7422	GSK3B,KDR,PDE4D,PRKCA,PTGER3,PTGER4,SELP,SYK,TNF,TNNI3,VEGFA
10_Member	GO Biological Processes	GO:0018209	peptidyl-serine modification	-9.68369	-7.09162	10/333	207,351,2932,3569,5144,5578,6850,7124,7150,7422	AKT1,APP,GSK3B,IL6,PDE4D,PRKCA,SYK,TNF,TOP1,VEGFA
10_Member	GO Biological Processes	GO:0019722	calcium-mediated signaling	-7.15001	-5.12155	7/212	2932,3791,5144,6403,6850,7124,7137	GSK3B,KDR,PDE4D,SELP,SYK,TNF,TNNI3
10_Member	GO Molecular Functions	GO:0004672	protein kinase activity	-5.40329	-3.69165	8/552	207,558,2932,3791,4233,5578,6850,7150	AKT1,AXL,GSK3B,KDR,MET,PRKCA,SYK,TOP1
10_Member	GO Molecular Functions	GO:0016773	phosphotransferase activity, alcohol group as acceptor	-4.84341	-3.22698	8/659	207,558,2932,3791,4233,5578,6850,7150	AKT1,AXL,GSK3B,KDR,MET,PRKCA,SYK,TOP1
10_Member	GO Biological Processes	GO:0050848	regulation of calcium-mediated signaling	-4.69213	-3.10226	4/94	2932,5144,6850,7124	GSK3B,PDE4D,SYK,TNF
10_Member	GO Molecular Functions	GO:0016301	kinase activity	-4.55526	-2.98263	8/723	207,558,2932,3791,4233,5578,6850,7150	AKT1,AXL,GSK3B,KDR,MET,PRKCA,SYK,TOP1
10_Member	GO Molecular Functions	GO:0004674	protein serine/threonine kinase activity	-3.28103	-1.89124	5/390	207,2932,5578,6850,7150	AKT1,GSK3B,PRKCA,SYK,TOP1
10_Member	GO Biological Processes	GO:0017157	regulation of exocytosis	-2.26805	-0.987654	3/208	1080,2932,6850	CFTR,GSK3B,SYK
11_Summary	GO Biological Processes	GO:0003158	endothelium development	-9.95913	-7.28355	8/142	239,3553,3791,4233,5144,7124,7132,7422,207,351,2629,2932,3956,5734,5879,7097,3569,5743,6387,6850,5578,3558,7015,4353,4318,5733,558,875,4313,5551	ALOX12,IL1B,KDR,MET,PDE4D,TNF,TNFRSF1A,VEGFA,AKT1,APP,GBA,GSK3B,LGALS1,PTGER4,RAC1,TLR2,IL6,PTGS2,CXCL12,SYK,PRKCA,IL2,TERT,MPO,MMP9,PTGER3,AXL,CBS,MMP2,PRF1
11_Member	GO Biological Processes	GO:0003158	endothelium development	-9.95913	-7.28355	8/142	239,3553,3791,4233,5144,7124,7132,7422	ALOX12,IL1B,KDR,MET,PDE4D,TNF,TNFRSF1A,VEGFA
11_Member	GO Biological Processes	GO:0051129	negative regulation of cellular component organization	-9.37534	-6.86356	13/782	207,351,2629,2932,3553,3956,4233,5734,5879,7097,7124,7132,7422	AKT1,APP,GBA,GSK3B,IL1B,LGALS1,MET,PTGER4,RAC1,TLR2,TNF,TNFRSF1A,VEGFA
11_Member	KEGG Pathway	hsa04932	Non-alcoholic fatty liver disease	-9.35507	-6.85547	8/169	207,2932,3553,3569,5743,5879,7124,7132	AKT1,GSK3B,IL1B,IL6,PTGS2,RAC1,TNF,TNFRSF1A
11_Member	GO Biological Processes	GO:0045446	endothelial cell differentiation	-8.76295	-6.40004	7/124	3553,3791,4233,5144,7124,7132,7422	IL1B,KDR,MET,PDE4D,TNF,TNFRSF1A,VEGFA
11_Member	GO Biological Processes	GO:0001885	endothelial cell development	-8.62899	-6.28311	6/71	3553,4233,5144,7124,7132,7422	IL1B,MET,PDE4D,TNF,TNFRSF1A,VEGFA
11_Member	KEGG Pathway	ko04932	Non-alcoholic fatty liver disease (NAFLD)	-8.20573	-5.93272	7/149	207,2932,3553,3569,5879,7124,7132	AKT1,GSK3B,IL1B,IL6,RAC1,TNF,TNFRSF1A
11_Member	KEGG Pathway	ko04064	NF-kappa B signaling pathway	-7.85927	-5.67245	6/95	3553,5743,6387,6850,7124,7132	IL1B,PTGS2,CXCL12,SYK,TNF,TNFRSF1A
11_Member	KEGG Pathway	ko05164	Influenza A	-7.7563	-5.58275	7/173	207,2932,3553,3569,5578,7124,7132	AKT1,GSK3B,IL1B,IL6,PRKCA,TNF,TNFRSF1A
11_Member	GO Biological Processes	GO:1901550	regulation of endothelial cell development	-7.64935	-5.5047	4/18	3553,7124,7132,7422	IL1B,TNF,TNFRSF1A,VEGFA
11_Member	GO Biological Processes	GO:1903140	regulation of establishment of endothelial barrier	-7.64935	-5.5047	4/18	3553,7124,7132,7422	IL1B,TNF,TNFRSF1A,VEGFA
11_Member	KEGG Pathway	hsa05164	Influenza A	-7.60445	-5.47199	7/182	207,2932,3553,3569,5578,7124,7132	AKT1,GSK3B,IL1B,IL6,PRKCA,TNF,TNFRSF1A
11_Member	KEGG Pathway	hsa04064	NF-kappa B signaling pathway	-7.54801	-5.42564	6/107	3553,5743,6387,6850,7124,7132	IL1B,PTGS2,CXCL12,SYK,TNF,TNFRSF1A
11_Member	GO Biological Processes	GO:0061028	establishment of endothelial barrier	-7.5019	-5.39426	5/53	3553,5144,7124,7132,7422	IL1B,PDE4D,TNF,TNFRSF1A,VEGFA
11_Member	KEGG Pathway	hsa05166	Human T-cell leukemia virus 1 infection	-7.45758	-5.35948	8/295	207,2932,3558,3569,5578,7015,7124,7132	AKT1,GSK3B,IL2,IL6,PRKCA,TERT,TNF,TNFRSF1A
11_Member	GO Biological Processes	GO:0009612	response to mechanical stimulus	-7.29352	-5.23164	7/202	207,3553,4353,5734,5879,6387,7132	AKT1,IL1B,MPO,PTGER4,RAC1,CXCL12,TNFRSF1A
11_Member	GO Biological Processes	GO:0051051	negative regulation of transport	-7.2223	-5.17114	9/449	207,351,3553,4318,5733,5879,7097,7124,7132	AKT1,APP,IL1B,MMP9,PTGER3,RAC1,TLR2,TNF,TNFRSF1A
11_Member	GO Biological Processes	GO:0002064	epithelial cell development	-7.15001	-5.12155	7/212	2932,3553,4233,5144,7124,7132,7422	GSK3B,IL1B,MET,PDE4D,TNF,TNFRSF1A,VEGFA
11_Member	GO Biological Processes	GO:0071496	cellular response to external stimulus	-7.10317	-5.07671	8/328	207,558,875,2629,3553,5734,5879,7132	AKT1,AXL,CBS,GBA,IL1B,PTGER4,RAC1,TNFRSF1A
11_Member	KEGG Pathway	ko04380	Osteoclast differentiation	-7.04233	-5.02183	6/130	207,3553,5879,6850,7124,7132	AKT1,IL1B,RAC1,SYK,TNF,TNFRSF1A
11_Member	KEGG Pathway	hsa04380	Osteoclast differentiation	-6.88818	-4.90797	6/138	207,3553,5879,6850,7124,7132	AKT1,IL1B,RAC1,SYK,TNF,TNFRSF1A
11_Member	GO Biological Processes	GO:0071260	cellular response to mechanical stimulus	-6.76429	-4.80792	5/74	207,3553,5734,5879,7132	AKT1,IL1B,PTGER4,RAC1,TNFRSF1A
11_Member	KEGG Pathway	ko05166	HTLV-I infection	-6.5936	-4.65719	7/256	207,2932,3558,3569,7015,7124,7132	AKT1,GSK3B,IL2,IL6,TERT,TNF,TNFRSF1A
11_Member	GO Biological Processes	GO:0030856	regulation of epithelial cell differentiation	-6.44519	-4.54015	6/164	2932,3553,4318,7124,7132,7422	GSK3B,IL1B,MMP9,TNF,TNFRSF1A,VEGFA
11_Member	GO Biological Processes	GO:0030855	epithelial cell differentiation	-6.18949	-4.32351	10/781	207,2932,3553,3791,4233,4318,5144,7124,7132,7422	AKT1,GSK3B,IL1B,KDR,MET,MMP9,PDE4D,TNF,TNFRSF1A,VEGFA
11_Member	GO Biological Processes	GO:0045601	regulation of endothelial cell differentiation	-5.93761	-4.11876	4/46	3553,7124,7132,7422	IL1B,TNF,TNFRSF1A,VEGFA
11_Member	KEGG Pathway	hsa04931	insulin resistance	-5.84568	-4.04973	5/113	207,2932,3569,7124,7132	AKT1,GSK3B,IL6,TNF,TNFRSF1A
11_Member	GO Biological Processes	GO:0071214	cellular response to abiotic stimulus	-5.83728	-4.04374	7/332	207,3553,4313,4318,5734,5879,7132	AKT1,IL1B,MMP2,MMP9,PTGER4,RAC1,TNFRSF1A
11_Member	GO Biological Processes	GO:0104004	cellular response to environmental stimulus	-5.83728	-4.04374	7/332	207,3553,4313,4318,5734,5879,7132	AKT1,IL1B,MMP2,MMP9,PTGER4,RAC1,TNFRSF1A
11_Member	KEGG Pathway	ko04071	Sphingolipid signaling pathway	-5.75275	-3.97417	5/118	207,5578,5879,7124,7132	AKT1,PRKCA,RAC1,TNF,TNFRSF1A
11_Member	KEGG Pathway	hsa05170	human immunodeficiency virus 1 infection	-5.59992	-3.85295	6/229	207,5578,5879,7097,7124,7132	AKT1,PRKCA,RAC1,TLR2,TNF,TNFRSF1A
11_Member	KEGG Pathway	hsa04071	Sphingolipid signaling pathway	-5.5787	-3.83534	5/128	207,5578,5879,7124,7132	AKT1,PRKCA,RAC1,TNF,TNFRSF1A
11_Member	KEGG Pathway	ko04010	MAPK signaling pathway	-5.33122	-3.62795	6/255	207,3553,5578,5879,7124,7132	AKT1,IL1B,PRKCA,RAC1,TNF,TNFRSF1A
11_Member	KEGG Pathway	ko04150	mTOR signaling pathway	-5.2273	-3.53277	5/151	207,2932,5578,7124,7132	AKT1,GSK3B,PRKCA,TNF,TNFRSF1A
11_Member	KEGG Pathway	hsa04150	mTOR signaling pathway	-5.13147	-3.4543	5/158	207,2932,5578,7124,7132	AKT1,GSK3B,PRKCA,TNF,TNFRSF1A
11_Member	GO Biological Processes	GO:0007249	I-kappaB kinase/NF-kappaB signaling	-5.08151	-3.41474	6/282	207,3553,3956,7097,7124,7132	AKT1,IL1B,LGALS1,TLR2,TNF,TNFRSF1A
11_Member	KEGG Pathway	ko04660	T cell receptor signaling pathway	-4.53569	-2.96517	4/103	207,2932,3558,7124	AKT1,GSK3B,IL2,TNF
11_Member	KEGG Pathway	hsa04660	T cell receptor signaling pathway	-4.37786	-2.82383	4/113	207,2932,3558,7124	AKT1,GSK3B,IL2,TNF
11_Member	KEGG Pathway	ko05145	Toxoplasmosis	-4.37786	-2.82383	4/113	207,7097,7124,7132	AKT1,TLR2,TNF,TNFRSF1A
11_Member	KEGG Pathway	hsa05145	Toxoplasmosis	-4.33336	-2.78999	4/116	207,7097,7124,7132	AKT1,TLR2,TNF,TNFRSF1A
11_Member	GO Biological Processes	GO:0043122	regulation of I-kappaB kinase/NF-kappaB signaling	-4.18386	-2.65917	5/249	207,3553,3956,7124,7132	AKT1,IL1B,LGALS1,TNF,TNFRSF1A
11_Member	KEGG Pathway	ko05160	Hepatitis C	-4.12762	-2.61166	4/131	207,2932,7124,7132	AKT1,GSK3B,TNF,TNFRSF1A
11_Member	GO Biological Processes	GO:0006692	prostanoid metabolic process	-4.06372	-2.55693	3/50	3553,5743,7132	IL1B,PTGS2,TNFRSF1A
11_Member	GO Biological Processes	GO:0006693	prostaglandin metabolic process	-4.06372	-2.55693	3/50	3553,5743,7132	IL1B,PTGS2,TNFRSF1A
11_Member	KEGG Pathway	ko04210	Apoptosis	-4.03996	-2.53653	4/138	207,5551,7124,7132	AKT1,PRF1,TNF,TNFRSF1A
11_Member	KEGG Pathway	ko05014	Amyotrophic lateral sclerosis (ALS)	-4.03792	-2.53653	3/51	5879,7124,7132	RAC1,TNF,TNFRSF1A
11_Member	KEGG Pathway	hsa05014	Amyotrophic lateral sclerosis	-3.89335	-2.41124	3/57	5879,7124,7132	RAC1,TNF,TNFRSF1A
11_Member	KEGG Pathway	hsa04210	Apoptosis	-3.88896	-2.40857	4/151	207,5551,7124,7132	AKT1,PRF1,TNF,TNFRSF1A
11_Member	GO Biological Processes	GO:0071356	cellular response to tumor necrosis factor	-3.82474	-2.35559	5/297	207,2629,6850,7124,7132	AKT1,GBA,SYK,TNF,TNFRSF1A
11_Member	GO Biological Processes	GO:0010803	regulation of tumor necrosis factor-mediated signaling pathway	-3.76383	-2.30454	3/63	6850,7124,7132	SYK,TNF,TNFRSF1A
11_Member	KEGG Pathway	hsa05160	Hepatitis C	-3.70121	-2.2558	4/169	207,2932,7124,7132	AKT1,GSK3B,TNF,TNFRSF1A
11_Member	GO Biological Processes	GO:0034612	response to tumor necrosis factor	-3.66815	-2.22672	5/321	207,2629,6850,7124,7132	AKT1,GBA,SYK,TNF,TNFRSF1A
11_Member	GO Biological Processes	GO:0046513	ceramide biosynthetic process	-3.66536	-2.22672	3/68	2629,7124,7132	GBA,TNF,TNFRSF1A
11_Member	KEGG Pathway	ko04920	Adipocytokine signaling pathway	-3.64658	-2.21	3/69	207,7124,7132	AKT1,TNF,TNFRSF1A
11_Member	KEGG Pathway	hsa04920	Adipocytokine signaling pathway	-3.59188	-2.16194	3/72	207,7124,7132	AKT1,TNF,TNFRSF1A
11_Member	GO Biological Processes	GO:0043123	positive regulation of I-kappaB kinase/NF-kappaB signaling	-3.55138	-2.12748	4/185	207,3956,7124,7132	AKT1,LGALS1,TNF,TNFRSF1A
11_Member	GO Biological Processes	GO:0008625	extrinsic apoptotic signaling pathway via death domain receptors	-3.39463	-1.99171	3/84	2932,7124,7132	GSK3B,TNF,TNFRSF1A
11_Member	GO Biological Processes	GO:0008630	intrinsic apoptotic signaling pathway in response to DNA damage	-3.17324	-1.80111	3/100	6387,7124,7132	CXCL12,TNF,TNFRSF1A
11_Member	GO Biological Processes	GO:0006672	ceramide metabolic process	-3.14822	-1.78006	3/102	2629,7124,7132	GBA,TNF,TNFRSF1A
11_Member	GO Biological Processes	GO:0030148	sphingolipid biosynthetic process	-3.06453	-1.7068	3/109	2629,7124,7132	GBA,TNF,TNFRSF1A
11_Member	GO Biological Processes	GO:0043500	muscle adaptation	-3.05304	-1.6962	3/110	3553,5578,7132	IL1B,PRKCA,TNFRSF1A
11_Member	GO Biological Processes	GO:0046467	membrane lipid biosynthetic process	-2.68303	-1.36309	3/148	2629,7124,7132	GBA,TNF,TNFRSF1A
11_Member	GO Biological Processes	GO:0051048	negative regulation of secretion	-2.587	-1.27793	3/160	3553,5733,7132	IL1B,PTGER3,TNFRSF1A
11_Member	GO Biological Processes	GO:0006665	sphingolipid metabolic process	-2.52717	-1.22571	3/168	2629,7124,7132	GBA,TNF,TNFRSF1A
11_Member	KEGG Pathway	hsa04217	necroptosis	-2.52717	-1.22571	3/168	3553,7124,7132	IL1B,TNF,TNFRSF1A
11_Member	GO Biological Processes	GO:0033209	tumor necrosis factor-mediated signaling pathway	-2.47729	-1.18107	3/175	6850,7124,7132	SYK,TNF,TNFRSF1A
11_Member	GO Biological Processes	GO:0006006	glucose metabolic process	-2.25655	-0.978928	3/210	207,2932,7124	AKT1,GSK3B,TNF
11_Member	GO Biological Processes	GO:0006643	membrane lipid metabolic process	-2.22277	-0.947279	3/216	2629,7124,7132	GBA,TNF,TNFRSF1A
11_Member	GO Biological Processes	GO:0019318	hexose metabolic process	-2.04898	-0.786784	3/250	207,2932,7124	AKT1,GSK3B,TNF
12_Summary	GO Biological Processes	GO:0030225	macrophage differentiation	-9.74073	-7.11021	6/47	351,2629,4318,5578,7097,7422,7124	APP,GBA,MMP9,PRKCA,TLR2,VEGFA,TNF
12_Member	GO Biological Processes	GO:0030225	macrophage differentiation	-9.74073	-7.11021	6/47	351,2629,4318,5578,7097,7422	APP,GBA,MMP9,PRKCA,TLR2,VEGFA
12_Member	GO Biological Processes	GO:0002573	myeloid leukocyte differentiation	-7.2497	-5.19538	7/205	351,2629,4318,5578,7097,7124,7422	APP,GBA,MMP9,PRKCA,TLR2,TNF,VEGFA
12_Member	GO Biological Processes	GO:0014004	microglia differentiation	-7.03204	-5.01743	3/6	351,2629,7097	APP,GBA,TLR2
12_Member	GO Biological Processes	GO:0030099	myeloid cell differentiation	-5.15892	-3.47634	7/421	351,2629,4318,5578,7097,7124,7422	APP,GBA,MMP9,PRKCA,TLR2,TNF,VEGFA
13_Summary	GO Cellular Components	GO:0098552	side of membrane	-9.45509	-6.92468	12/613	207,2147,2152,5034,5243,5879,6387,6403,6850,7124,9429,10257,1080,5578,7015,351,5144	AKT1,F2,F3,P4HB,ABCB1,RAC1,CXCL12,SELP,SYK,TNF,ABCG2,ABCC4,CFTR,PRKCA,TERT,APP,PDE4D
13_Member	GO Cellular Components	GO:0098552	side of membrane	-9.45509	-6.92468	12/613	207,2147,2152,5034,5243,5879,6387,6403,6850,7124,9429,10257	AKT1,F2,F3,P4HB,ABCB1,RAC1,CXCL12,SELP,SYK,TNF,ABCG2,ABCC4
13_Member	GO Cellular Components	GO:0009897	external side of plasma membrane	-7.63292	-5.49531	9/402	2147,2152,5034,5243,6387,6403,7124,9429,10257	F2,F3,P4HB,ABCB1,CXCL12,SELP,TNF,ABCG2,ABCC4
13_Member	GO Cellular Components	GO:0098591	external side of apical plasma membrane	-7.33255	-5.2641	3/5	5243,9429,10257	ABCB1,ABCG2,ABCC4
13_Member	KEGG Pathway	hsa04976	Bile secretion	-6.73488	-4.78021	5/75	1080,5243,5578,9429,10257	CFTR,ABCB1,PRKCA,ABCG2,ABCC4
13_Member	KEGG Pathway	ko02010	ABC transporters	-6.01646	-4.18375	4/44	1080,5243,9429,10257	CFTR,ABCB1,ABCG2,ABCC4
13_Member	KEGG Pathway	hsa02010	ABC transporters	-5.89952	-4.09095	4/47	1080,5243,9429,10257	CFTR,ABCB1,ABCG2,ABCC4
13_Member	GO Molecular Functions	GO:0015562	efflux transmembrane transporter activity	-5.77614	-3.99415	3/14	5243,9429,10257	ABCB1,ABCG2,ABCC4
13_Member	KEGG Pathway	ko04976	Bile secretion	-5.17637	-3.49288	4/71	1080,5243,9429,10257	CFTR,ABCB1,ABCG2,ABCC4
13_Member	GO Biological Processes	GO:0070633	transepithelial transport	-4.92852	-3.29128	3/26	1080,5243,9429	CFTR,ABCB1,ABCG2
13_Member	GO Molecular Functions	GO:0042910	xenobiotic transmembrane transporter activity	-4.87788	-3.25216	3/27	5243,9429,10257	ABCB1,ABCG2,ABCC4
13_Member	GO Biological Processes	GO:1903959	regulation of anion transmembrane transport	-4.65113	-3.06637	3/32	207,1080,5243	AKT1,CFTR,ABCB1
13_Member	GO Biological Processes	GO:0034764	positive regulation of transmembrane transport	-4.55537	-2.98263	5/208	207,1080,2147,5243,7015	AKT1,CFTR,F2,ABCB1,TERT
13_Member	GO Molecular Functions	GO:0042626	ATPase activity, coupled to transmembrane movement of substances	-4.37786	-2.82383	4/113	1080,5243,9429,10257	CFTR,ABCB1,ABCG2,ABCC4
13_Member	GO Molecular Functions	GO:0015405	P-P-bond-hydrolysis-driven transmembrane transporter activity	-4.34806	-2.79806	4/115	1080,5243,9429,10257	CFTR,ABCB1,ABCG2,ABCC4
13_Member	GO Molecular Functions	GO:0015399	primary active transmembrane transporter activity	-4.33336	-2.78999	4/116	1080,5243,9429,10257	CFTR,ABCB1,ABCG2,ABCC4
13_Member	GO Molecular Functions	GO:0043492	ATPase activity, coupled to movement of substances	-4.33336	-2.78999	4/116	1080,5243,9429,10257	CFTR,ABCB1,ABCG2,ABCC4
13_Member	GO Biological Processes	GO:0140115	export across plasma membrane	-4.23084	-2.70107	3/44	5243,9429,10257	ABCB1,ABCG2,ABCC4
13_Member	GO Cellular Components	GO:0045177	apical part of cell	-4.13553	-2.61833	6/416	351,1080,5144,5243,9429,10257	APP,CFTR,PDE4D,ABCB1,ABCG2,ABCC4
13_Member	GO Cellular Components	GO:0016324	apical plasma membrane	-3.47823	-2.06714	5/353	1080,5144,5243,9429,10257	CFTR,PDE4D,ABCB1,ABCG2,ABCC4
13_Member	GO Molecular Functions	GO:0042623	ATPase activity, coupled	-2.97212	-1.62204	4/264	1080,5243,9429,10257	CFTR,ABCB1,ABCG2,ABCC4
13_Member	GO Biological Processes	GO:0098656	anion transmembrane transport	-2.61337	-1.3016	4/331	207,1080,5243,10257	AKT1,CFTR,ABCB1,ABCC4
13_Member	GO Biological Processes	GO:0034767	positive regulation of ion transmembrane transport	-2.5947	-1.28409	3/159	1080,2147,5243	CFTR,F2,ABCB1
13_Member	GO Molecular Functions	GO:0022804	active transmembrane transporter activity	-2.49544	-1.19661	4/357	1080,5243,9429,10257	CFTR,ABCB1,ABCG2,ABCC4
13_Member	GO Molecular Functions	GO:0016887	ATPase activity	-2.37086	-1.08312	4/387	1080,5243,9429,10257	CFTR,ABCB1,ABCG2,ABCC4
13_Member	GO Molecular Functions	GO:0008514	organic anion transmembrane transporter activity	-2.16342	-0.89428	3/227	1080,5243,9429	CFTR,ABCB1,ABCG2
13_Member	GO Biological Processes	GO:0015893	drug transport	-2.15819	-0.89044	3/228	5243,6387,9429	ABCB1,CXCL12,ABCG2
14_Summary	GO Biological Processes	GO:0018108	peptidyl-tyrosine phosphorylation	-9.18371	-6.73461	10/375	351,558,3558,3569,3791,4233,6850,7124,7132,7422,207,2152,3553,5879,2147,1080,7097	APP,AXL,IL2,IL6,KDR,MET,SYK,TNF,TNFRSF1A,VEGFA,AKT1,F3,IL1B,RAC1,F2,CFTR,TLR2
14_Member	GO Biological Processes	GO:0018108	peptidyl-tyrosine phosphorylation	-9.18371	-6.73461	10/375	351,558,3558,3569,3791,4233,6850,7124,7132,7422	APP,AXL,IL2,IL6,KDR,MET,SYK,TNF,TNFRSF1A,VEGFA
14_Member	GO Biological Processes	GO:0018212	peptidyl-tyrosine modification	-9.1503	-6.70646	10/378	351,558,3558,3569,3791,4233,6850,7124,7132,7422	APP,AXL,IL2,IL6,KDR,MET,SYK,TNF,TNFRSF1A,VEGFA
14_Member	GO Biological Processes	GO:0043491	protein kinase B signaling	-7.7181	-5.55384	8/273	207,558,2152,3553,3791,4233,5879,7124	AKT1,AXL,F3,IL1B,KDR,MET,RAC1,TNF
14_Member	GO Biological Processes	GO:0033674	positive regulation of kinase activity	-7.21715	-5.1681	10/604	207,558,2147,3553,3558,3791,4233,6850,7124,7422	AKT1,AXL,F2,IL1B,IL2,KDR,MET,SYK,TNF,VEGFA
14_Member	GO Biological Processes	GO:0051347	positive regulation of transferase activity	-6.72815	-4.77517	10/682	207,558,2147,3553,3558,3791,4233,6850,7124,7422	AKT1,AXL,F2,IL1B,IL2,KDR,MET,SYK,TNF,VEGFA
14_Member	GO Biological Processes	GO:0035690	cellular response to drug	-5.67716	-3.91955	7/351	558,1080,3553,3569,3791,4233,7124	AXL,CFTR,IL1B,IL6,KDR,MET,TNF
14_Member	GO Cellular Components	GO:0043235	receptor complex	-5.4735	-3.74606	8/540	351,558,3569,3791,4233,6850,7097,7132	APP,AXL,IL6,KDR,MET,SYK,TLR2,TNFRSF1A
14_Member	GO Biological Processes	GO:0051896	regulation of protein kinase B signaling	-5.41066	-3.69708	6/247	207,558,2152,4233,5879,7124	AKT1,AXL,F3,MET,RAC1,TNF
14_Member	GO Biological Processes	GO:0051897	positive regulation of protein kinase B signaling	-4.91625	-3.28169	5/175	558,2152,4233,5879,7124	AXL,F3,MET,RAC1,TNF
14_Member	GO Molecular Functions	GO:0004713	protein tyrosine kinase activity	-4.02782	-2.52763	4/139	558,3791,4233,6850	AXL,KDR,MET,SYK
14_Member	GO Biological Processes	GO:0071236	cellular response to antibiotic	-4.01577	-2.51737	4/140	558,1080,3569,4233	AXL,CFTR,IL6,MET
14_Member	GO Molecular Functions	GO:0004714	transmembrane receptor protein tyrosine kinase activity	-3.7435	-2.29121	3/64	558,3791,4233	AXL,KDR,MET
14_Member	GO Biological Processes	GO:0046677	response to antibiotic	-3.72533	-2.27517	5/312	558,1080,3558,3569,4233	AXL,CFTR,IL2,IL6,MET
14_Member	GO Molecular Functions	GO:0019199	transmembrane receptor protein kinase activity	-3.4099	-2.00603	3/83	558,3791,4233	AXL,KDR,MET
14_Member	GO Biological Processes	GO:0070301	cellular response to hydrogen peroxide	-3.3068	-1.91469	3/90	558,3569,4233	AXL,IL6,MET
14_Member	GO Biological Processes	GO:0042542	response to hydrogen peroxide	-2.79695	-1.46423	3/135	558,3569,4233	AXL,IL6,MET
15_Summary	GO Biological Processes	GO:0006690	icosanoid metabolic process	-8.73848	-6.37988	7/125	239,1557,3553,5743,6850,7097,7132,351,5578,207,2170,875,4353,5034,10257	ALOX12,CYP2C19,IL1B,PTGS2,SYK,TLR2,TNFRSF1A,APP,PRKCA,AKT1,FABP3,CBS,MPO,P4HB,ABCC4
15_Member	GO Biological Processes	GO:0006690	icosanoid metabolic process	-8.73848	-6.37988	7/125	239,1557,3553,5743,6850,7097,7132	ALOX12,CYP2C19,IL1B,PTGS2,SYK,TLR2,TNFRSF1A
15_Member	GO Biological Processes	GO:1901568	fatty acid derivative metabolic process	-7.6375	-5.49731	7/180	239,1557,3553,5743,6850,7097,7132	ALOX12,CYP2C19,IL1B,PTGS2,SYK,TLR2,TNFRSF1A
15_Member	KEGG Pathway	hsa04726	Serotonergic synapse	-5.73466	-3.96058	5/119	239,351,1557,5578,5743	ALOX12,APP,CYP2C19,PRKCA,PTGS2
15_Member	GO Biological Processes	GO:0033559	unsaturated fatty acid metabolic process	-5.71673	-3.94821	5/120	239,1557,3553,5743,7132	ALOX12,CYP2C19,IL1B,PTGS2,TNFRSF1A
15_Member	GO Biological Processes	GO:0046456	icosanoid biosynthetic process	-5.4698	-3.74337	4/60	239,3553,5743,6850	ALOX12,IL1B,PTGS2,SYK
15_Member	GO Biological Processes	GO:0006631	fatty acid metabolic process	-5.35412	-3.64766	7/393	207,239,1557,2170,3553,5743,7132	AKT1,ALOX12,CYP2C19,FABP3,IL1B,PTGS2,TNFRSF1A
15_Member	GO Biological Processes	GO:0032787	monocarboxylic acid metabolic process	-4.84341	-3.22698	8/659	207,239,351,1557,2170,3553,5743,7132	AKT1,ALOX12,APP,CYP2C19,FABP3,IL1B,PTGS2,TNFRSF1A
15_Member	GO Biological Processes	GO:1901570	fatty acid derivative biosynthetic process	-4.5192	-2.95147	4/104	239,3553,5743,6850	ALOX12,IL1B,PTGS2,SYK
15_Member	GO Molecular Functions	GO:0020037	heme binding	-4.01577	-2.51737	4/140	875,1557,4353,5743	CBS,CYP2C19,MPO,PTGS2
15_Member	GO Molecular Functions	GO:0046906	tetrapyrrole binding	-3.90008	-2.41626	4/150	875,1557,4353,5743	CBS,CYP2C19,MPO,PTGS2
15_Member	GO Biological Processes	GO:0019369	arachidonic acid metabolic process	-3.84866	-2.37448	3/59	239,1557,5743	ALOX12,CYP2C19,PTGS2
15_Member	GO Biological Processes	GO:0046394	carboxylic acid biosynthetic process	-3.83574	-2.36325	6/472	239,351,875,3553,5743,6850	ALOX12,APP,CBS,IL1B,PTGS2,SYK
15_Member	GO Biological Processes	GO:0016053	organic acid biosynthetic process	-3.83076	-2.35882	6/473	239,351,875,3553,5743,6850	ALOX12,APP,CBS,IL1B,PTGS2,SYK
15_Member	GO Biological Processes	GO:0006636	unsaturated fatty acid biosynthetic process	-3.8269	-2.35663	3/60	239,3553,5743	ALOX12,IL1B,PTGS2
15_Member	KEGG Pathway	ko00590	Arachidonic acid metabolism	-3.7845	-2.3214	3/62	239,1557,5743	ALOX12,CYP2C19,PTGS2
15_Member	KEGG Pathway	hsa00590	Arachidonic acid metabolism	-3.76383	-2.30454	3/63	239,1557,5743	ALOX12,CYP2C19,PTGS2
15_Member	GO Molecular Functions	GO:0016491	oxidoreductase activity	-3.54585	-2.12246	7/759	239,875,1557,4353,5034,5743,10257	ALOX12,CBS,CYP2C19,MPO,P4HB,PTGS2,ABCC4
15_Member	GO Molecular Functions	GO:0051213	dioxygenase activity	-3.29276	-1.90251	3/91	239,5034,5743	ALOX12,P4HB,PTGS2
15_Member	GO Biological Processes	GO:0001676	long-chain fatty acid metabolic process	-2.93347	-1.58676	3/121	239,1557,5743	ALOX12,CYP2C19,PTGS2
15_Member	GO Molecular Functions	GO:0016705	oxidoreductase activity, acting on paired donors, with incorporation or reduction of molecular oxygen	-2.56419	-1.2578	3/163	1557,5034,5743	CYP2C19,P4HB,PTGS2
15_Member	GO Biological Processes	GO:0072330	monocarboxylic acid biosynthetic process	-2.53067	-1.22807	4/349	239,351,3553,5743	ALOX12,APP,IL1B,PTGS2
15_Member	GO Biological Processes	GO:0006633	fatty acid biosynthetic process	-2.50552	-1.20632	3/171	239,3553,5743	ALOX12,IL1B,PTGS2
16_Summary	GO Biological Processes	GO:0010876	lipid localization	-8.64129	-6.29122	10/427	207,1080,2170,2629,3553,3569,5243,6850,7124,10257,9429,5733	AKT1,CFTR,FABP3,GBA,IL1B,IL6,ABCB1,SYK,TNF,ABCC4,ABCG2,PTGER3
16_Member	GO Biological Processes	GO:0010876	lipid localization	-8.64129	-6.29122	10/427	207,1080,2170,2629,3553,3569,5243,6850,7124,10257	AKT1,CFTR,FABP3,GBA,IL1B,IL6,ABCB1,SYK,TNF,ABCC4
16_Member	GO Biological Processes	GO:0044070	regulation of anion transport	-7.52374	-5.41124	6/108	207,1080,2170,3553,5243,6850	AKT1,CFTR,FABP3,IL1B,ABCB1,SYK
16_Member	GO Biological Processes	GO:2000191	regulation of fatty acid transport	-6.70377	-4.75582	4/30	207,2170,3553,6850	AKT1,FABP3,IL1B,SYK
16_Member	GO Biological Processes	GO:0015718	monocarboxylic acid transport	-6.29419	-4.41128	6/174	207,2170,3553,6850,9429,10257	AKT1,FABP3,IL1B,SYK,ABCG2,ABCC4
16_Member	GO Biological Processes	GO:0015908	fatty acid transport	-6.13074	-4.27298	5/99	207,2170,3553,6850,10257	AKT1,FABP3,IL1B,SYK,ABCC4
16_Member	GO Biological Processes	GO:0015711	organic anion transport	-5.68215	-3.91998	8/506	207,1080,2170,3553,5243,6850,9429,10257	AKT1,CFTR,FABP3,IL1B,ABCB1,SYK,ABCG2,ABCC4
16_Member	GO Biological Processes	GO:0046942	carboxylic acid transport	-5.66899	-3.91246	7/352	207,2170,3553,5243,6850,9429,10257	AKT1,FABP3,IL1B,ABCB1,SYK,ABCG2,ABCC4
16_Member	GO Biological Processes	GO:0015849	organic acid transport	-5.66085	-3.90646	7/353	207,2170,3553,5243,6850,9429,10257	AKT1,FABP3,IL1B,ABCB1,SYK,ABCG2,ABCC4
16_Member	GO Biological Processes	GO:0006869	lipid transport	-5.46501	-3.73959	7/378	207,1080,2170,3553,5243,6850,10257	AKT1,CFTR,FABP3,IL1B,ABCB1,SYK,ABCC4
16_Member	GO Biological Processes	GO:0032890	regulation of organic acid transport	-5.25141	-3.55595	4/68	207,2170,3553,6850	AKT1,FABP3,IL1B,SYK
16_Member	GO Biological Processes	GO:0006820	anion transport	-4.85769	-3.23671	8/656	207,1080,2170,3553,5243,6850,9429,10257	AKT1,CFTR,FABP3,IL1B,ABCB1,SYK,ABCG2,ABCC4
16_Member	GO Biological Processes	GO:0046717	acid secretion	-4.27587	-2.74162	4/120	3553,5733,6850,10257	IL1B,PTGER3,SYK,ABCC4
16_Member	GO Biological Processes	GO:0032309	icosanoid secretion	-4.26099	-2.72866	3/43	3553,6850,10257	IL1B,SYK,ABCC4
16_Member	GO Biological Processes	GO:0032368	regulation of lipid transport	-4.06452	-2.55693	4/136	207,2170,3553,6850	AKT1,FABP3,IL1B,SYK
16_Member	GO Biological Processes	GO:0071715	icosanoid transport	-4.03792	-2.53653	3/51	3553,6850,10257	IL1B,SYK,ABCC4
16_Member	GO Biological Processes	GO:1901571	fatty acid derivative transport	-4.03792	-2.53653	3/51	3553,6850,10257	IL1B,SYK,ABCC4
16_Member	GO Biological Processes	GO:0015909	long-chain fatty acid transport	-3.59188	-2.16194	3/72	207,2170,6850	AKT1,FABP3,SYK
17_Summary	GO Biological Processes	GO:0044057	regulation of system process	-8.40034	-6.08818	11/597	207,351,2629,3553,3558,5144,5578,5733,7132,7137,7139,5743,6387,7422,51752,1241,3569,7124,3791,3956,4313	AKT1,APP,GBA,IL1B,IL2,PDE4D,PRKCA,PTGER3,TNFRSF1A,TNNI3,TNNT2,PTGS2,CXCL12,VEGFA,ERAP1,LTB4R,IL6,TNF,KDR,LGALS1,MMP2
17_Member	GO Biological Processes	GO:0044057	regulation of system process	-8.40034	-6.08818	11/597	207,351,2629,3553,3558,5144,5578,5733,7132,7137,7139	AKT1,APP,GBA,IL1B,IL2,PDE4D,PRKCA,PTGER3,TNFRSF1A,TNNI3,TNNT2
17_Member	GO Biological Processes	GO:0008015	blood circulation	-6.68254	-4.73626	9/520	207,3558,5144,5743,6387,7137,7139,7422,51752	AKT1,IL2,PDE4D,PTGS2,CXCL12,TNNI3,TNNT2,VEGFA,ERAP1
17_Member	GO Biological Processes	GO:0003013	circulatory system process	-6.61299	-4.67332	9/530	207,3558,5144,5743,6387,7137,7139,7422,51752	AKT1,IL2,PDE4D,PTGS2,CXCL12,TNNI3,TNNT2,VEGFA,ERAP1
17_Member	GO Biological Processes	GO:0003012	muscle system process	-6.09074	-4.23971	8/446	1241,3553,5144,5578,5733,7132,7137,7139	LTB4R,IL1B,PDE4D,PRKCA,PTGER3,TNFRSF1A,TNNI3,TNNT2
17_Member	KEGG Pathway	ko05410	Hypertrophic cardiomyopathy (HCM)	-4.90613	-3.2748	4/83	3569,7124,7137,7139	IL6,TNF,TNNI3,TNNT2
17_Member	KEGG Pathway	hsa05410	Hypertrophic cardiomyopathy	-4.80539	-3.19375	4/88	3569,7124,7137,7139	IL6,TNF,TNNI3,TNNT2
17_Member	KEGG Pathway	hsa05414	Dilated cardiomyopathy	-4.58619	-3.01002	4/100	5578,7124,7137,7139	PRKCA,TNF,TNNI3,TNNT2
17_Member	GO Biological Processes	GO:0090257	regulation of muscle system process	-4.20041	-2.67508	5/247	5144,5578,7132,7137,7139	PDE4D,PRKCA,TNFRSF1A,TNNI3,TNNT2
17_Member	KEGG Pathway	ko04261	Adrenergic signaling in cardiomyocytes	-3.96848	-2.4742	4/144	207,5578,7137,7139	AKT1,PRKCA,TNNI3,TNNT2
17_Member	KEGG Pathway	hsa04261	Adrenergic signaling in cardiomyocytes	-3.93391	-2.44547	4/147	207,5578,7137,7139	AKT1,PRKCA,TNNI3,TNNT2
17_Member	GO Biological Processes	GO:1903522	regulation of blood circulation	-3.85218	-2.37576	5/293	207,3558,5144,7137,7139	AKT1,IL2,PDE4D,TNNI3,TNNT2
17_Member	GO Biological Processes	GO:0008217	regulation of blood pressure	-3.62449	-2.18945	4/177	5144,5743,7137,51752	PDE4D,PTGS2,TNNI3,ERAP1
17_Member	GO Biological Processes	GO:0006936	muscle contraction	-3.50091	-2.08543	5/349	1241,5144,5733,7137,7139	LTB4R,PDE4D,PTGER3,TNNI3,TNNT2
17_Member	GO Biological Processes	GO:0001570	vasculogenesis	-3.48928	-2.07576	3/78	3791,7137,7422	KDR,TNNI3,VEGFA
17_Member	KEGG Pathway	ko05414	Dilated cardiomyopathy	-3.3068	-1.91469	3/90	7124,7137,7139	TNF,TNNI3,TNNT2
17_Member	KEGG Pathway	hsa04260	Cardiac muscle contraction	-3.29276	-1.90251	3/91	5743,7137,7139	PTGS2,TNNI3,TNNT2
17_Member	GO Biological Processes	GO:0061061	muscle structure development	-3.16066	-1.79074	6/632	207,3956,7124,7137,7139,7422	AKT1,LGALS1,TNF,TNNI3,TNNT2,VEGFA
17_Member	GO Biological Processes	GO:0008016	regulation of heart contraction	-3.08579	-1.72591	4/246	3558,5144,7137,7139	IL2,PDE4D,TNNI3,TNNT2
17_Member	GO Biological Processes	GO:0070252	actin-mediated cell contraction	-2.9972	-1.64627	3/115	5144,7137,7139	PDE4D,TNNI3,TNNT2
17_Member	GO Biological Processes	GO:0060047	heart contraction	-2.89517	-1.55137	4/277	3558,5144,7137,7139	IL2,PDE4D,TNNI3,TNNT2
17_Member	GO Biological Processes	GO:0003015	heart process	-2.83863	-1.50102	4/287	3558,5144,7137,7139	IL2,PDE4D,TNNI3,TNNT2
17_Member	GO Biological Processes	GO:0060048	cardiac muscle contraction	-2.8249	-1.48933	3/132	5144,7137,7139	PDE4D,TNNI3,TNNT2
17_Member	GO Biological Processes	GO:0030048	actin filament-based movement	-2.70835	-1.38405	3/145	5144,7137,7139	PDE4D,TNNI3,TNNT2
17_Member	GO Biological Processes	GO:0006937	regulation of muscle contraction	-2.54924	-1.24475	3/165	5144,7137,7139	PDE4D,TNNI3,TNNT2
17_Member	GO Biological Processes	GO:0006941	striated muscle contraction	-2.49132	-1.19376	3/173	5144,7137,7139	PDE4D,TNNI3,TNNT2
17_Member	GO Cellular Components	GO:0030017	sarcomere	-2.29733	-1.01504	3/203	4313,7137,7139	MMP2,TNNI3,TNNT2
17_Member	GO Biological Processes	GO:0048738	cardiac muscle tissue development	-2.26229	-0.983232	3/209	7137,7139,7422	TNNI3,TNNT2,VEGFA
17_Member	GO Cellular Components	GO:0044449	contractile fiber part	-2.21173	-0.937664	3/218	4313,7137,7139	MMP2,TNNI3,TNNT2
17_Member	GO Cellular Components	GO:0030016	myofibril	-2.17929	-0.908041	3/224	4313,7137,7139	MMP2,TNNI3,TNNT2
17_Member	GO Cellular Components	GO:0043292	contractile fiber	-2.14262	-0.876619	3/231	4313,7137,7139	MMP2,TNNI3,TNNT2
17_Member	GO Biological Processes	GO:0003007	heart morphogenesis	-2.09725	-0.83332	3/240	7137,7139,7422	TNNI3,TNNT2,VEGFA
18_Summary	KEGG Pathway	hsa04024	cAMP signaling pathway	-8.35807	-6.05961	8/226	207,1080,5144,5578,5733,5879,7137,10257,3553,6387,6850,7097,3569,3956	AKT1,CFTR,PDE4D,PRKCA,PTGER3,RAC1,TNNI3,ABCC4,IL1B,CXCL12,SYK,TLR2,IL6,LGALS1
18_Member	KEGG Pathway	hsa04024	cAMP signaling pathway	-8.35807	-6.05961	8/226	207,1080,5144,5578,5733,5879,7137,10257	AKT1,CFTR,PDE4D,PRKCA,PTGER3,RAC1,TNNI3,ABCC4
18_Member	KEGG Pathway	ko04024	cAMP signaling pathway	-7.35304	-5.27792	7/198	207,1080,5144,5733,5879,7137,10257	AKT1,CFTR,PDE4D,PTGER3,RAC1,TNNI3,ABCC4
18_Member	GO Biological Processes	GO:0051047	positive regulation of secretion	-4.94536	-3.30214	6/298	1080,3553,5879,6387,6850,7097	CFTR,IL1B,RAC1,CXCL12,SYK,TLR2
18_Member	GO Biological Processes	GO:0042593	glucose homeostasis	-4.33823	-2.79222	5/231	207,1080,3569,3956,5879	AKT1,CFTR,IL6,LGALS1,RAC1
18_Member	GO Biological Processes	GO:0033500	carbohydrate homeostasis	-4.32932	-2.7866	5/232	207,1080,3569,3956,5879	AKT1,CFTR,IL6,LGALS1,RAC1
18_Member	GO Biological Processes	GO:1903532	positive regulation of secretion by cell	-4.04106	-2.53653	5/267	1080,5879,6387,6850,7097	CFTR,RAC1,CXCL12,SYK,TLR2
18_Member	GO Biological Processes	GO:0031295	T cell costimulation	-3.89335	-2.41124	3/57	207,3956,5879	AKT1,LGALS1,RAC1
18_Member	GO Biological Processes	GO:0031294	lymphocyte costimulation	-3.84866	-2.37448	3/59	207,3956,5879	AKT1,LGALS1,RAC1
18_Member	KEGG Pathway	ko04972	Pancreatic secretion	-3.2249	-1.84652	3/96	1080,5578,5879	CFTR,PRKCA,RAC1
18_Member	KEGG Pathway	hsa04972	Pancreatic secretion	-3.1359	-1.76862	3/103	1080,5578,5879	CFTR,PRKCA,RAC1
18_Member	GO Biological Processes	GO:0071333	cellular response to glucose stimulus	-2.86323	-1.52233	3/128	1080,3956,5879	CFTR,LGALS1,RAC1
18_Member	GO Biological Processes	GO:0071331	cellular response to hexose stimulus	-2.84391	-1.50589	3/130	1080,3956,5879	CFTR,LGALS1,RAC1
18_Member	GO Biological Processes	GO:0071326	cellular response to monosaccharide stimulus	-2.83436	-1.49757	3/131	1080,3956,5879	CFTR,LGALS1,RAC1
18_Member	GO Biological Processes	GO:0050714	positive regulation of protein secretion	-2.81551	-1.48116	3/133	1080,5879,7097	CFTR,RAC1,TLR2
18_Member	GO Biological Processes	GO:0071322	cellular response to carbohydrate stimulus	-2.76069	-1.4316	3/139	1080,3956,5879	CFTR,LGALS1,RAC1
18_Member	GO Biological Processes	GO:0001678	cellular glucose homeostasis	-2.69985	-1.37753	3/146	1080,3956,5879	CFTR,LGALS1,RAC1
18_Member	GO Biological Processes	GO:0002793	positive regulation of peptide secretion	-2.63401	-1.32032	3/154	1080,5879,7097	CFTR,RAC1,TLR2
18_Member	KEGG Pathway	hsa04530	Tight junction	-2.44974	-1.15538	3/179	1080,5578,5879	CFTR,PRKCA,RAC1
18_Member	GO Biological Processes	GO:0009749	response to glucose	-2.4031	-1.11158	3/186	1080,3956,5879	CFTR,LGALS1,RAC1
18_Member	GO Biological Processes	GO:0009746	response to hexose	-2.37093	-1.08312	3/191	1080,3956,5879	CFTR,LGALS1,RAC1
18_Member	GO Biological Processes	GO:0034284	response to monosaccharide	-2.33352	-1.0487	3/197	1080,3956,5879	CFTR,LGALS1,RAC1
18_Member	GO Biological Processes	GO:0009743	response to carbohydrate	-2.19	-0.91734	3/222	1080,3956,5879	CFTR,LGALS1,RAC1
19_Summary	GO Biological Processes	GO:0043269	regulation of ion transport	-7.71428	-5.55276	11/696	207,351,1080,2147,2170,3553,4318,5144,5243,6387,6850,7015,7124	AKT1,APP,CFTR,F2,FABP3,IL1B,MMP9,PDE4D,ABCB1,CXCL12,SYK,TERT,TNF
19_Member	GO Biological Processes	GO:0043269	regulation of ion transport	-7.71428	-5.55276	11/696	207,351,1080,2147,2170,3553,4318,5144,5243,6387,6850	AKT1,APP,CFTR,F2,FABP3,IL1B,MMP9,PDE4D,ABCB1,CXCL12,SYK
19_Member	GO Biological Processes	GO:0034762	regulation of transmembrane transport	-7.48821	-5.38537	10/565	207,351,1080,2147,3553,4318,5144,5243,7015,7124	AKT1,APP,CFTR,F2,IL1B,MMP9,PDE4D,ABCB1,TERT,TNF
19_Member	GO Biological Processes	GO:0043270	positive regulation of ion transport	-6.34185	-4.45022	7/279	207,1080,2147,2170,3553,5243,6387	AKT1,CFTR,F2,FABP3,IL1B,ABCB1,CXCL12
19_Member	GO Biological Processes	GO:1903793	positive regulation of anion transport	-5.55966	-3.81896	4/57	1080,2170,3553,5243	CFTR,FABP3,IL1B,ABCB1
19_Member	GO Biological Processes	GO:0034765	regulation of ion transmembrane transport	-4.79619	-3.18609	7/479	207,351,1080,2147,4318,5144,5243	AKT1,APP,CFTR,F2,MMP9,PDE4D,ABCB1
19_Member	GO Biological Processes	GO:0032412	regulation of ion transmembrane transporter activity	-4.11906	-2.60434	5/257	351,1080,4318,5144,5243	APP,CFTR,MMP9,PDE4D,ABCB1
19_Member	GO Biological Processes	GO:0022898	regulation of transmembrane transporter activity	-4.03343	-2.53265	5/268	351,1080,4318,5144,5243	APP,CFTR,MMP9,PDE4D,ABCB1
19_Member	GO Biological Processes	GO:0032409	regulation of transporter activity	-3.92259	-2.43527	5/283	351,1080,4318,5144,5243	APP,CFTR,MMP9,PDE4D,ABCB1
19_Member	GO Biological Processes	GO:1904062	regulation of cation transmembrane transport	-2.5714	-1.26425	4/340	351,2147,4318,5144	APP,F2,MMP9,PDE4D
19_Member	GO Biological Processes	GO:2001257	regulation of cation channel activity	-2.48428	-1.18769	3/174	351,4318,5144	APP,MMP9,PDE4D
20_Summary	GO Biological Processes	GO:0002263	cell activation involved in immune response	-7.53944	-5.41956	11/724	351,3558,3569,3956,4318,4353,5734,5879,6402,6850,7097,2932,6403,7422,10257,2147,7124,7132,5551,558,239,81027,5144,5578	APP,IL2,IL6,LGALS1,MMP9,MPO,PTGER4,RAC1,SELL,SYK,TLR2,GSK3B,SELP,VEGFA,ABCC4,F2,TNF,TNFRSF1A,PRF1,AXL,ALOX12,TUBB1,PDE4D,PRKCA
20_Member	GO Biological Processes	GO:0002263	cell activation involved in immune response	-7.53944	-5.41956	11/724	351,3558,3569,3956,4318,4353,5734,5879,6402,6850,7097	APP,IL2,IL6,LGALS1,MMP9,MPO,PTGER4,RAC1,SELL,SYK,TLR2
20_Member	GO Biological Processes	GO:0045055	regulated exocytosis	-7.21101	-5.16406	11/780	351,2932,4318,4353,5879,6402,6403,6850,7097,7422,10257	APP,GSK3B,MMP9,MPO,RAC1,SELL,SELP,SYK,TLR2,VEGFA,ABCC4
20_Member	GO Biological Processes	GO:0042742	defense response to bacterium	-6.9064	-4.92006	8/348	2147,3569,4353,6403,6850,7097,7124,7132	F2,IL6,MPO,SELP,SYK,TLR2,TNF,TNFRSF1A
20_Member	GO Biological Processes	GO:0002366	leukocyte activation involved in immune response	-6.51173	-4.59129	10/720	3558,3569,3956,4318,4353,5734,5879,6402,6850,7097	IL2,IL6,LGALS1,MMP9,MPO,PTGER4,RAC1,SELL,SYK,TLR2
20_Member	GO Biological Processes	GO:0098542	defense response to other organism	-6.08578	-4.23609	9/613	2147,3569,4353,5551,6403,6850,7097,7124,7132	F2,IL6,MPO,PRF1,SELP,SYK,TLR2,TNF,TNFRSF1A
20_Member	GO Biological Processes	GO:0060759	regulation of response to cytokine stimulus	-6.08403	-4.23566	6/189	558,3569,6850,7097,7124,7132	AXL,IL6,SYK,TLR2,TNF,TNFRSF1A
20_Member	GO Biological Processes	GO:0042116	macrophage activation	-6.06625	-4.22053	5/102	351,3569,6850,7097,7124	APP,IL6,SYK,TLR2,TNF
20_Member	GO Biological Processes	GO:0002274	myeloid leukocyte activation	-5.82099	-4.03211	9/660	351,3569,4318,4353,5879,6402,6850,7097,7124	APP,IL6,MMP9,MPO,RAC1,SELL,SYK,TLR2,TNF
20_Member	GO Biological Processes	GO:0002446	neutrophil mediated immunity	-5.72056	-3.95093	8/500	2147,3569,4318,4353,5879,6402,6850,7097	F2,IL6,MMP9,MPO,RAC1,SELL,SYK,TLR2
20_Member	GO Biological Processes	GO:0002444	myeloid leukocyte mediated immunity	-5.40329	-3.69165	8/552	2147,3569,4318,4353,5879,6402,6850,7097	F2,IL6,MMP9,MPO,RAC1,SELL,SYK,TLR2
20_Member	GO Biological Processes	GO:0032680	regulation of tumor necrosis factor production	-5.10491	-3.43273	5/160	351,558,3569,6850,7097	APP,AXL,IL6,SYK,TLR2
20_Member	GO Biological Processes	GO:0032640	tumor necrosis factor production	-5.0787	-3.41389	5/162	351,558,3569,6850,7097	APP,AXL,IL6,SYK,TLR2
20_Member	GO Biological Processes	GO:1903555	regulation of tumor necrosis factor superfamily cytokine production	-5.04002	-3.37954	5/165	351,558,3569,6850,7097	APP,AXL,IL6,SYK,TLR2
20_Member	GO Biological Processes	GO:0071706	tumor necrosis factor superfamily cytokine production	-5.00207	-3.34758	5/168	351,558,3569,6850,7097	APP,AXL,IL6,SYK,TLR2
20_Member	GO Biological Processes	GO:0001959	regulation of cytokine-mediated signaling pathway	-4.89239	-3.26428	5/177	558,3569,6850,7124,7132	AXL,IL6,SYK,TNF,TNFRSF1A
20_Member	GO Biological Processes	GO:0032760	positive regulation of tumor necrosis factor production	-4.82505	-3.21187	4/87	351,3569,6850,7097	APP,IL6,SYK,TLR2
20_Member	GO Biological Processes	GO:1903557	positive regulation of tumor necrosis factor superfamily cytokine production	-4.76676	-3.1636	4/90	351,3569,6850,7097	APP,IL6,SYK,TLR2
20_Member	GO Biological Processes	GO:0006691	leukotriene metabolic process	-4.495	-2.92866	3/36	239,6850,7097	ALOX12,SYK,TLR2
20_Member	GO Biological Processes	GO:0032733	positive regulation of interleukin-10 production	-4.4236	-2.86482	3/38	3569,6850,7097	IL6,SYK,TLR2
20_Member	KEGG Pathway	ko04145	Phagosome	-3.85607	-2.37908	4/154	4353,5879,7097,81027	MPO,RAC1,TLR2,TUBB1
20_Member	GO Biological Processes	GO:0032653	regulation of interleukin-10 production	-3.8269	-2.35663	3/60	3569,6850,7097	IL6,SYK,TLR2
20_Member	GO Biological Processes	GO:0032613	interleukin-10 production	-3.7845	-2.3214	3/62	3569,6850,7097	IL6,SYK,TLR2
20_Member	GO Biological Processes	GO:0043312	neutrophil degranulation	-3.76697	-2.30552	6/486	4318,4353,5879,6402,6850,7097	MMP9,MPO,RAC1,SELL,SYK,TLR2
20_Member	GO Biological Processes	GO:0002283	neutrophil activation involved in immune response	-3.75253	-2.29378	6/489	4318,4353,5879,6402,6850,7097	MMP9,MPO,RAC1,SELL,SYK,TLR2
20_Member	KEGG Pathway	hsa04145	Phagosome	-3.71107	-2.26405	4/168	4353,5879,7097,81027	MPO,RAC1,TLR2,TUBB1
20_Member	GO Biological Processes	GO:0042119	neutrophil activation	-3.69571	-2.25083	6/501	4318,4353,5879,6402,6850,7097	MMP9,MPO,RAC1,SELL,SYK,TLR2
20_Member	GO Biological Processes	GO:0036230	granulocyte activation	-3.67249	-2.23022	6/506	4318,4353,5879,6402,6850,7097	MMP9,MPO,RAC1,SELL,SYK,TLR2
20_Member	GO Biological Processes	GO:0043299	leukocyte degranulation	-3.53406	-2.11322	6/537	4318,4353,5879,6402,6850,7097	MMP9,MPO,RAC1,SELL,SYK,TLR2
20_Member	GO Biological Processes	GO:0002275	myeloid cell activation involved in immune response	-3.47868	-2.06714	6/550	4318,4353,5879,6402,6850,7097	MMP9,MPO,RAC1,SELL,SYK,TLR2
20_Member	GO Cellular Components	GO:0045335	phagocytic vesicle	-2.78778	-1.45587	3/136	4353,6850,7097	MPO,SYK,TLR2
20_Member	GO Biological Processes	GO:0034250	positive regulation of cellular amide metabolic process	-2.55669	-1.25144	3/164	3569,7124,7132	IL6,TNF,TNFRSF1A
20_Member	GO Cellular Components	GO:0098797	plasma membrane protein complex	-2.14618	-0.879476	5/712	3569,5144,5578,6850,7097	IL6,PDE4D,PRKCA,SYK,TLR2
