# Supplementary material for: Reveals of candidate active ingredients in Justicia and its anti-thrombotic action of mechanism based on network pharmacology approach and experimental validation
Source: Sci Rep. 2021 Aug 25;11:17187. doi: 10.1038/s41598-021-96683-z (PMC8387432; doi:10.1038/s41598-021-96683-z)
Supplement: Supplementary file 1 — Supplementary Information. [file 41598_2021_96683_MOESM1_ESM.zip › Supplementary material/Table S4 Enrichment entries of 9 core genes.xlsx]

## Sheet: Enrichment entries of 9 core ge
The results of GO and KEGG enrichment analysis of 9 hub genes using Metascape database.
GroupID	Category	Term	Description	LogP	Log(q-value)	InTerm_InList	Genes	Symbols
1_Summary	GO Cellular Components	GO:0098591	external side of apical plasma membrane	-6.0413	-1.97941	2/5	5243,9429,5034,5879,7132	ABCB1,ABCG2,P4HB,RAC1,TNFRSF1A
1_Member	GO Cellular Components	GO:0098591	external side of apical plasma membrane	-6.0413	-1.97941	2/5	5243,9429	ABCB1,ABCG2
1_Member	GO Biological Processes	GO:1990962	drug transport across blood-brain barrier	-6.0413	-1.97941	2/5	5243,9429	ABCB1,ABCG2
1_Member	GO Molecular Functions	GO:0008559	xenobiotic transmembrane transporting ATPase activity	-5.30137	-1.41558	2/11	5243,9429	ABCB1,ABCG2
1_Member	GO Molecular Functions	GO:0015562	efflux transmembrane transporter activity	-5.08291	-1.32205	2/14	5243,9429	ABCB1,ABCG2
1_Member	GO Cellular Components	GO:0098552	side of membrane	-4.5887	-0.979761	4/613	5034,5243,5879,9429	P4HB,ABCB1,RAC1,ABCG2
1_Member	GO Biological Processes	GO:0070633	transepithelial transport	-4.53093	-0.979761	2/26	5243,9429	ABCB1,ABCG2
1_Member	GO Molecular Functions	GO:0042910	xenobiotic transmembrane transporter activity	-4.49758	-0.979761	2/27	5243,9429	ABCB1,ABCG2
1_Member	GO Biological Processes	GO:0140115	export across plasma membrane	-4.06822	-0.705304	2/44	5243,9429	ABCB1,ABCG2
1_Member	KEGG Pathway	ko02010	ABC transporters	-4.06822	-0.705304	2/44	5243,9429	ABCB1,ABCG2
1_Member	KEGG Pathway	hsa02010	ABC transporters	-4.0105	-0.688978	2/47	5243,9429	ABCB1,ABCG2
1_Member	KEGG Pathway	ko04976	Bile secretion	-3.65073	-0.541196	2/71	5243,9429	ABCB1,ABCG2
1_Member	GO Cellular Components	GO:0009897	external side of plasma membrane	-3.64171	-0.541196	3/402	5034,5243,9429	P4HB,ABCB1,ABCG2
1_Member	KEGG Pathway	hsa04976	Bile secretion	-3.60308	-0.541196	2/75	5243,9429	ABCB1,ABCG2
1_Member	GO Molecular Functions	GO:0015238	drug transmembrane transporter activity	-3.27108	-0.418562	2/110	5243,9429	ABCB1,ABCG2
1_Member	GO Molecular Functions	GO:0042626	ATPase activity, coupled to transmembrane movement of substances	-3.24782	-0.418562	2/113	5243,9429	ABCB1,ABCG2
1_Member	GO Molecular Functions	GO:0015405	P-P-bond-hydrolysis-driven transmembrane transporter activity	-3.23266	-0.418562	2/115	5243,9429	ABCB1,ABCG2
1_Member	GO Molecular Functions	GO:0015399	primary active transmembrane transporter activity	-3.22517	-0.418562	2/116	5243,9429	ABCB1,ABCG2
1_Member	GO Molecular Functions	GO:0043492	ATPase activity, coupled to movement of substances	-3.22517	-0.418562	2/116	5243,9429	ABCB1,ABCG2
1_Member	GO Molecular Functions	GO:0046943	carboxylic acid transmembrane transporter activity	-2.92154	-0.301616	2/165	5243,9429	ABCB1,ABCG2
1_Member	GO Molecular Functions	GO:0005342	organic acid transmembrane transporter activity	-2.91634	-0.301616	2/166	5243,9429	ABCB1,ABCG2
1_Member	GO Molecular Functions	GO:0008514	organic anion transmembrane transporter activity	-2.6482	-0.135127	2/227	5243,9429	ABCB1,ABCG2
1_Member	GO Biological Processes	GO:0015893	drug transport	-2.64445	-0.135127	2/228	5243,9429	ABCB1,ABCG2
1_Member	GO Molecular Functions	GO:0042623	ATPase activity, coupled	-2.51945	-0.0596203	2/264	5243,9429	ABCB1,ABCG2
1_Member	GO Cellular Components	GO:0045121	membrane raft	-2.34298	0	2/325	7132,9429	TNFRSF1A,ABCG2
1_Member	GO Cellular Components	GO:0098857	membrane microdomain	-2.34298	0	2/325	7132,9429	TNFRSF1A,ABCG2
1_Member	GO Cellular Components	GO:0098589	membrane region	-2.3098	0	2/338	7132,9429	TNFRSF1A,ABCG2
1_Member	GO Molecular Functions	GO:0008509	anion transmembrane transporter activity	-2.30481	0	2/340	5243,9429	ABCB1,ABCG2
1_Member	GO Biological Processes	GO:0046942	carboxylic acid transport	-2.27551	0	2/352	5243,9429	ABCB1,ABCG2
1_Member	GO Biological Processes	GO:0015849	organic acid transport	-2.27311	0	2/353	5243,9429	ABCB1,ABCG2
1_Member	GO Cellular Components	GO:0016324	apical plasma membrane	-2.27311	0	2/353	5243,9429	ABCB1,ABCG2
1_Member	GO Cellular Components	GO:0031253	cell projection membrane	-2.26597	0	2/356	5879,9429	RAC1,ABCG2
1_Member	GO Molecular Functions	GO:0022804	active transmembrane transporter activity	-2.2636	0	2/357	5243,9429	ABCB1,ABCG2
1_Member	GO Molecular Functions	GO:0016887	ATPase activity	-2.19559	0	2/387	5243,9429	ABCB1,ABCG2
1_Member	GO Cellular Components	GO:0045177	apical part of cell	-2.13484	0	2/416	5243,9429	ABCB1,ABCG2
2_Summary	GO Biological Processes	GO:1900026	positive regulation of substrate adhesion-dependent cell spreading	-4.13008	-0.705304	2/41	5034,5879,3558,8654	P4HB,RAC1,IL2,PDE5A
2_Member	GO Biological Processes	GO:1900026	positive regulation of substrate adhesion-dependent cell spreading	-4.13008	-0.705304	2/41	5034,5879	P4HB,RAC1
2_Member	GO Biological Processes	GO:1900024	regulation of substrate adhesion-dependent cell spreading	-3.84201	-0.65519	2/57	5034,5879	P4HB,RAC1
2_Member	GO Biological Processes	GO:0045785	positive regulation of cell adhesion	-3.57066	-0.529961	3/425	3558,5034,5879	IL2,P4HB,RAC1
2_Member	GO Cellular Components	GO:0042470	melanosome	-3.30311	-0.418562	2/106	5034,5879	P4HB,RAC1
2_Member	GO Cellular Components	GO:0048770	pigment granule	-3.30311	-0.418562	2/106	5034,5879	P4HB,RAC1
2_Member	GO Biological Processes	GO:0034446	substrate adhesion-dependent cell spreading	-3.28695	-0.418562	2/108	5034,5879	P4HB,RAC1
2_Member	GO Biological Processes	GO:0010720	positive regulation of cell development	-3.24973	-0.418562	3/547	3558,5034,5879	IL2,P4HB,RAC1
2_Member	GO Biological Processes	GO:0010811	positive regulation of cell-substrate adhesion	-3.18872	-0.416873	2/121	5034,5879	P4HB,RAC1
2_Member	GO Biological Processes	GO:0010770	positive regulation of cell morphogenesis involved in differentiation	-2.99779	-0.339551	2/151	5034,5879	P4HB,RAC1
2_Member	GO Biological Processes	GO:0030155	regulation of cell adhesion	-2.87913	-0.287066	3/734	3558,5034,5879	IL2,P4HB,RAC1
2_Member	GO Biological Processes	GO:0048771	tissue remodeling	-2.8516	-0.269234	2/179	3558,5879	IL2,RAC1
2_Member	GO Cellular Components	GO:0030027	lamellipodium	-2.77381	-0.223807	2/196	5034,5879	P4HB,RAC1
2_Member	GO Biological Processes	GO:0050870	positive regulation of T cell activation	-2.70664	-0.169795	2/212	3558,5879	IL2,RAC1
2_Member	GO Biological Processes	GO:0010810	regulation of cell-substrate adhesion	-2.68277	-0.158704	2/218	5034,5879	P4HB,RAC1
2_Member	GO Biological Processes	GO:1903039	positive regulation of leukocyte cell-cell adhesion	-2.62227	-0.122677	2/234	3558,5879	IL2,RAC1
2_Member	GO Biological Processes	GO:0051054	positive regulation of DNA metabolic process	-2.59359	-0.105731	2/242	3558,5879	IL2,RAC1
2_Member	GO Biological Processes	GO:0022409	positive regulation of cell-cell adhesion	-2.48163	-0.0377922	2/276	3558,5879	IL2,RAC1
2_Member	GO Biological Processes	GO:0010769	regulation of cell morphogenesis involved in differentiation	-2.41081	0	2/300	5034,5879	P4HB,RAC1
2_Member	GO Biological Processes	GO:0050863	regulation of T cell activation	-2.3352	0	2/328	3558,5879	IL2,RAC1
2_Member	GO Biological Processes	GO:1903037	regulation of leukocyte cell-cell adhesion	-2.33006	0	2/330	3558,5879	IL2,RAC1
2_Member	KEGG Pathway	ko04151	PI3K-Akt signaling pathway	-2.29985	0	2/342	3558,5879	IL2,RAC1
2_Member	GO Biological Processes	GO:0051251	positive regulation of lymphocyte activation	-2.26597	0	2/356	3558,5879	IL2,RAC1
2_Member	GO Biological Processes	GO:0031589	cell-substrate adhesion	-2.25654	0	2/360	5034,5879	P4HB,RAC1
2_Member	GO Biological Processes	GO:0007159	leukocyte cell-cell adhesion	-2.24259	0	2/366	3558,5879	IL2,RAC1
2_Member	KEGG Pathway	hsa04151	PI3K-Akt signaling pathway	-2.21096	0	2/380	3558,5879	IL2,RAC1
2_Member	GO Biological Processes	GO:0031346	positive regulation of cell projection organization	-2.20653	0	2/382	3558,5879	IL2,RAC1
2_Member	GO Molecular Functions	GO:0019001	guanyl nucleotide binding	-2.16989	0	2/399	5879,8654	RAC1,PDE5A
2_Member	GO Molecular Functions	GO:0032561	guanyl ribonucleotide binding	-2.16989	0	2/399	5879,8654	RAC1,PDE5A
2_Member	GO Biological Processes	GO:0002696	positive regulation of leukocyte activation	-2.16569	0	2/401	3558,5879	IL2,RAC1
2_Member	GO Cellular Components	GO:0031252	cell leading edge	-2.14295	0	2/412	5034,5879	P4HB,RAC1
2_Member	GO Biological Processes	GO:0050867	positive regulation of cell activation	-2.13686	0	2/415	3558,5879	IL2,RAC1
2_Member	GO Cellular Components	GO:0005925	focal adhesion	-2.1288	0	2/419	5034,5879	P4HB,RAC1
2_Member	GO Cellular Components	GO:0005924	cell-substrate adherens junction	-2.12481	0	2/421	5034,5879	P4HB,RAC1
2_Member	GO Cellular Components	GO:0030055	cell-substrate junction	-2.1149	0	2/426	5034,5879	P4HB,RAC1
2_Member	GO Biological Processes	GO:0022407	regulation of cell-cell adhesion	-2.0897	0	2/439	3558,5879	IL2,RAC1
2_Member	GO Biological Processes	GO:0051052	regulation of DNA metabolic process	-2.08779	0	2/440	3558,5879	IL2,RAC1
2_Member	GO Biological Processes	GO:0042110	T cell activation	-2.02377	0	2/475	3558,5879	IL2,RAC1
2_Member	GO Biological Processes	GO:0022604	regulation of cell morphogenesis	-2.00466	0	2/486	5034,5879	P4HB,RAC1
3_Summary	KEGG Pathway	ko05014	Amyotrophic lateral sclerosis (ALS)	-3.9391	-0.65537	2/51	5879,7132,3558,5034	RAC1,TNFRSF1A,IL2,P4HB
3_Member	KEGG Pathway	ko05014	Amyotrophic lateral sclerosis (ALS)	-3.9391	-0.65537	2/51	5879,7132	RAC1,TNFRSF1A
3_Member	GO Biological Processes	GO:0032103	positive regulation of response to external stimulus	-3.89064	-0.65519	3/331	3558,5879,7132	IL2,RAC1,TNFRSF1A
3_Member	KEGG Pathway	hsa05014	Amyotrophic lateral sclerosis	-3.84201	-0.65519	2/57	5879,7132	RAC1,TNFRSF1A
3_Member	GO Biological Processes	GO:0042531	positive regulation of tyrosine phosphorylation of STAT protein	-3.66307	-0.541196	2/70	3558,7132	IL2,TNFRSF1A
3_Member	GO Biological Processes	GO:0071260	cellular response to mechanical stimulus	-3.61475	-0.541196	2/74	5879,7132	RAC1,TNFRSF1A
3_Member	GO Biological Processes	GO:0042509	regulation of tyrosine phosphorylation of STAT protein	-3.48425	-0.463757	2/86	3558,7132	IL2,TNFRSF1A
3_Member	GO Biological Processes	GO:0007260	tyrosine phosphorylation of STAT protein	-3.45451	-0.453324	2/89	3558,7132	IL2,TNFRSF1A
3_Member	GO Biological Processes	GO:0046427	positive regulation of JAK-STAT cascade	-3.43524	-0.45254	2/91	3558,7132	IL2,TNFRSF1A
3_Member	GO Biological Processes	GO:1904894	positive regulation of STAT cascade	-3.40713	-0.442158	2/94	3558,7132	IL2,TNFRSF1A
3_Member	KEGG Pathway	ko05142	Chagas disease (American trypanosomiasis)	-3.3364	-0.418562	2/102	3558,7132	IL2,TNFRSF1A
3_Member	KEGG Pathway	hsa05142	Chagas disease	-3.29499	-0.418562	2/107	3558,7132	IL2,TNFRSF1A
3_Member	KEGG Pathway	ko04071	Sphingolipid signaling pathway	-3.21041	-0.416873	2/118	5879,7132	RAC1,TNFRSF1A
3_Member	GO Biological Processes	GO:0097190	apoptotic signaling pathway	-3.16473	-0.410516	3/585	3558,5034,7132	IL2,P4HB,TNFRSF1A
3_Member	KEGG Pathway	hsa04071	Sphingolipid signaling pathway	-3.14018	-0.400516	2/128	5879,7132	RAC1,TNFRSF1A
3_Member	KEGG Pathway	ko04380	Osteoclast differentiation	-3.12681	-0.39736	2/130	5879,7132	RAC1,TNFRSF1A
3_Member	KEGG Pathway	hsa04380	Osteoclast differentiation	-3.07532	-0.355854	2/138	5879,7132	RAC1,TNFRSF1A
3_Member	KEGG Pathway	ko05418	Fluid shear stress and atherosclerosis	-3.0507	-0.35054	2/142	5879,7132	RAC1,TNFRSF1A
3_Member	GO Biological Processes	GO:0046425	regulation of JAK-STAT cascade	-3.03865	-0.347833	2/144	3558,7132	IL2,TNFRSF1A
3_Member	KEGG Pathway	hsa05418	Fluid shear stress and atherosclerosis	-3.01506	-0.339551	2/148	5879,7132	RAC1,TNFRSF1A
3_Member	KEGG Pathway	ko04932	Non-alcoholic fatty liver disease (NAFLD)	-3.00926	-0.339551	2/149	5879,7132	RAC1,TNFRSF1A
3_Member	GO Biological Processes	GO:1904892	regulation of STAT cascade	-2.99211	-0.339551	2/152	3558,7132	IL2,TNFRSF1A
3_Member	GO Biological Processes	GO:0050729	positive regulation of inflammatory response	-2.98646	-0.339551	2/153	3558,7132	IL2,TNFRSF1A
3_Member	GO Biological Processes	GO:0007259	JAK-STAT cascade	-2.92676	-0.301616	2/164	3558,7132	IL2,TNFRSF1A
3_Member	KEGG Pathway	hsa04932	Non-alcoholic fatty liver disease	-2.90096	-0.293916	2/169	5879,7132	RAC1,TNFRSF1A
3_Member	GO Biological Processes	GO:0097696	STAT cascade	-2.88087	-0.287066	2/173	3558,7132	IL2,TNFRSF1A
3_Member	GO Biological Processes	GO:0050728	negative regulation of inflammatory response	-2.81869	-0.24817	2/186	3558,7132	IL2,TNFRSF1A
3_Member	GO Biological Processes	GO:0050731	positive regulation of peptidyl-tyrosine phosphorylation	-2.78703	-0.225861	2/193	3558,7132	IL2,TNFRSF1A
3_Member	KEGG Pathway	hsa05167	kaposi sarcoma-associated herpesvirus infection	-2.7826	-0.225861	2/194	5879,7132	RAC1,TNFRSF1A
3_Member	GO Biological Processes	GO:0009612	response to mechanical stimulus	-2.74799	-0.204613	2/202	5879,7132	RAC1,TNFRSF1A
3_Member	GO Biological Processes	GO:0097191	extrinsic apoptotic signaling pathway	-2.6867	-0.158704	2/217	3558,7132	IL2,TNFRSF1A
3_Member	KEGG Pathway	hsa05170	human immunodeficiency virus 1 infection	-2.64071	-0.135127	2/229	5879,7132	RAC1,TNFRSF1A
3_Member	KEGG Pathway	hsa05163	human cytomegalovirus infection	-2.60066	-0.106981	2/240	5879,7132	RAC1,TNFRSF1A
3_Member	KEGG Pathway	ko04010	MAPK signaling pathway	-2.54898	-0.0692233	2/255	5879,7132	RAC1,TNFRSF1A
3_Member	KEGG Pathway	ko05166	HTLV-I infection	-2.54565	-0.0692233	2/256	3558,7132	IL2,TNFRSF1A
3_Member	GO Biological Processes	GO:0031348	negative regulation of defense response	-2.52592	-0.060631	2/262	3558,7132	IL2,TNFRSF1A
3_Member	GO Biological Processes	GO:0050730	regulation of peptidyl-tyrosine phosphorylation	-2.52592	-0.060631	2/262	3558,7132	IL2,TNFRSF1A
3_Member	KEGG Pathway	ko04060	Cytokine-cytokine receptor interaction	-2.50032	-0.0512208	2/270	3558,7132	IL2,TNFRSF1A
3_Member	GO Biological Processes	GO:0097193	intrinsic apoptotic signaling pathway	-2.46034	-0.0217048	2/283	5034,7132	P4HB,TNFRSF1A
3_Member	KEGG Pathway	hsa05166	Human T-cell leukemia virus 1 infection	-2.42507	0	2/295	3558,7132	IL2,TNFRSF1A
3_Member	KEGG Pathway	hsa04010	MAPK signaling pathway	-2.35611	0	2/320	5879,7132	RAC1,TNFRSF1A
3_Member	GO Biological Processes	GO:0071496	cellular response to external stimulus	-2.3352	0	2/328	5879,7132	RAC1,TNFRSF1A
3_Member	KEGG Pathway	hsa04060	Cytokine-cytokine receptor interaction	-2.3352	0	2/328	3558,7132	IL2,TNFRSF1A
3_Member	GO Biological Processes	GO:0071214	cellular response to abiotic stimulus	-2.32495	0	2/332	5879,7132	RAC1,TNFRSF1A
3_Member	GO Biological Processes	GO:0104004	cellular response to environmental stimulus	-2.32495	0	2/332	5879,7132	RAC1,TNFRSF1A
3_Member	GO Biological Processes	GO:0018108	peptidyl-tyrosine phosphorylation	-2.22211	0	2/375	3558,7132	IL2,TNFRSF1A
3_Member	GO Biological Processes	GO:0018212	peptidyl-tyrosine modification	-2.2154	0	2/378	3558,7132	IL2,TNFRSF1A
3_Member	GO Biological Processes	GO:0032102	negative regulation of response to external stimulus	-2.20874	0	2/381	3558,7132	IL2,TNFRSF1A
3_Member	GO Biological Processes	GO:0051051	negative regulation of transport	-2.07084	0	2/449	5879,7132	RAC1,TNFRSF1A
3_Member	GO Biological Processes	GO:0043062	extracellular structure organization	-2.05606	0	2/457	5034,7132	P4HB,TNFRSF1A
4_Summary	GO Biological Processes	GO:0033559	unsaturated fatty acid metabolic process	-3.19589	-0.416873	2/120	1557,7132,5034	CYP2C19,TNFRSF1A,P4HB
4_Member	GO Biological Processes	GO:0033559	unsaturated fatty acid metabolic process	-3.19589	-0.416873	2/120	1557,7132	CYP2C19,TNFRSF1A
4_Member	GO Biological Processes	GO:0006690	icosanoid metabolic process	-3.16065	-0.410516	2/125	1557,7132	CYP2C19,TNFRSF1A
4_Member	GO Molecular Functions	GO:0016705	oxidoreductase activity, acting on paired donors, with incorporation or reduction of molecular oxygen	-2.93202	-0.301616	2/163	1557,5034	CYP2C19,P4HB
4_Member	GO Biological Processes	GO:1901568	fatty acid derivative metabolic process	-2.84682	-0.269234	2/180	1557,7132	CYP2C19,TNFRSF1A
4_Member	GO Biological Processes	GO:0006631	fatty acid metabolic process	-2.18264	0	2/393	1557,7132	CYP2C19,TNFRSF1A
5_Summary	GO Molecular Functions	GO:0070851	growth factor receptor binding	-3.05679	-0.35054	2/141	3558,51752,5034	IL2,ERAP1,P4HB
5_Member	GO Molecular Functions	GO:0070851	growth factor receptor binding	-3.05679	-0.35054	2/141	3558,51752	IL2,ERAP1
5_Member	GO Molecular Functions	GO:0005126	cytokine receptor binding	-2.50032	-0.0512208	2/270	3558,51752	IL2,ERAP1
5_Member	GO Cellular Components	GO:0005788	endoplasmic reticulum lumen	-2.39402	0	2/306	5034,51752	P4HB,ERAP1
