# Supplementary material for: Reveals of candidate active ingredients in Justicia and its anti-thrombotic action of mechanism based on network pharmacology approach and experimental validation
Source: Sci Rep. 2021 Aug 25;11:17187. doi: 10.1038/s41598-021-96683-z (PMC8387432; doi:10.1038/s41598-021-96683-z)
Supplement: Supplementary file 1 — Supplementary Information. [file 41598_2021_96683_MOESM1_ESM.zip › Supplementary material/Table S5 Gene chip sequencing results.csv]

Data from gene chip detection and analysis.
Probe Set ID	Gene Symbol	Accession Number	Database Source	Mean Signal of �¾���֬��A	Mean Signal of �հ���	Fold Change	Gene Feature	Biotype
7896882	SCNN1D	ENST00000338555	ENSEMBL	2.760228	3.165275	-1.324132047	down	coding
7896908	PUSL1	NM_153339	RefSeq	2.93098	3.402084	-1.386169807	down	coding
7896917	GLTPD1	NM_001029885	RefSeq	3.449774	3.078559	1.293441675	up	coding
7896929	VWA1	NM_022834	RefSeq	4.177924	4.523536	-1.270689903	down	coding
7896937	ATAD3C	NM_001039211	RefSeq	2.84444	2.567595	1.211542488	up	coding
7896952	ATAD3A	NM_018188	RefSeq	3.846865	3.342919	1.418086956	up	coding
7896983		ENST00000366221	ENSEMBL	2.72769	2.334039	1.31371379	up	coding
7897119	FAM213B	NM_152371	RefSeq	4.651112	4.353867	1.228795638	up	coding
7897154	ARHGEF16	NM_014448	RefSeq	2.610588	3.013738	-1.32239209	down	coding
7897196	CCDC27	NM_152492	RefSeq	3.190771	3.532394	-1.267181343	down	coding
7897210	DFFB	NM_004402	RefSeq	3.299793	3.747353	-1.363731854	down	coding
7897236	KCNAB2	NM_003636	RefSeq	5.009057	5.317224	-1.238133603	down	coding
7897257	RNF207	ENST00000466994	ENSEMBL	4.52807	3.761809	1.700855997	up	coding
7897286	LOC100130071	AY358179	GenBank	5.447319	5.116404	1.257810863	up	coding
7897305	ZBTB48	NM_005341	RefSeq	3.175948	2.741332	1.351551045	up	coding
7897370	VAMP3	NM_004781	RefSeq	4.776228	5.213378	-1.353927042	down	coding
7897378	PER3	NM_016831	RefSeq	2.447591	2.849703	-1.321440988	down	coding
7897426	CA6	NM_001215	RefSeq	2.327857	1.984146	1.269016652	up	coding
7897449	SPSB1	NM_025106	RefSeq	3.550657	3.94773	-1.316833552	down	coding
7897648	PEX14	NM_004565	RefSeq	3.804883	3.501563	1.233980845	up	coding
7897663	TARDBP	NM_007375	RefSeq	5.193785	5.689887	-1.410397674	down	coding
7897675	ANGPTL7	NM_021146	RefSeq	1.744016	2.040234	-1.227921216	down	coding
7897685	UBIAD1	NM_013319	RefSeq	4.786457	5.112385	-1.253470462	down	coding
7897745	AGTRAP	NM_020350	RefSeq	4.658961	5.154346	-1.409696899	down	coding
7897824	MFN2	NM_014874	RefSeq	6.478447	7.06745	-1.504206879	down	coding
7897860	TNFRSF8	NM_001243	RefSeq	3.482764	3.805232	-1.25046788	down	coding
7897877	TNFRSF1B	NM_001066	RefSeq	4.621601	5.005719	-1.305061686	down	coding
7897960	AADACL3	NM_001103169	RefSeq	1.937346	2.307687	-1.292658331	down	coding
7898052	PRAMEF21	NM_001100114	RefSeq	3.718786	3.385064	1.260260522	up	coding
7898070	PRDM2	NM_015866	RefSeq	4.436383	4.941981	-1.419711708	down	coding
7898167	CTRC	NM_007272	RefSeq	2.973139	2.681943	1.223654272	up	coding
7898176	CELA2A	NM_033440	RefSeq	3.307593	3.815633	-1.422116839	down	coding
7898184	CELA2B	NM_015849	RefSeq	3.540582	3.215042	1.253133398	up	coding
7898211	DDI2	NM_032341	RefSeq	4.727539	5.107689	-1.301477166	down	coding
7898256	TMEM82	NM_001013641	RefSeq	3.761881	3.339001	1.340601079	up	coding
7898278	SPEN	NM_015001	RefSeq	4.625668	4.990282	-1.287537097	down	coding
7898300	CLCNKA	NM_004070	RefSeq	3.068869	2.464385	1.520434851	up	coding
7898314	CLCNKB	NM_000085	RefSeq	2.741094	2.394563	1.271499593	up	coding
7898448	PADI4	NM_012387	RefSeq	5.276391	5.640628	-1.287200686	down	coding
7898521	IGSF21	NM_032880	RefSeq	3.317054	3.66814	-1.275520424	down	coding
7898594	HTR6	NM_000871	RefSeq	2.288983	2.569397	-1.214543363	down	coding
7898616	PLA2G2F	NM_022819	RefSeq	3.223611	2.762529	1.376573841	up	coding
7898623	UBXN10	NM_152376	RefSeq	2.572494	2.274358	1.229554769	up	coding
7898693	ALPL	NM_001127501	RefSeq	2.782906	3.095368	-1.241825102	down	coding
7898725	CELA3A	NM_005747	RefSeq	4.096817	3.786989	1.239559909	up	coding
7898809	EPHB2	NM_004442	RefSeq	3.234772	3.628975	-1.314216536	down	coding
7898881	TCEB3	NM_003198	RefSeq	3.069336	3.43713	-1.290378226	down	coding
7898910	PNRC2	NM_017761	RefSeq	8.675621	8.988605	-1.242274504	down	coding
7898916	GRHL3	NM_021180	RefSeq	2.681549	2.384818	1.228357924	up	coding
7898988	CLIC4	NM_013943	RefSeq	8.14453	8.451052	-1.236722654	down	coding
7898998	RHD	NM_016124	RefSeq	5.787344	5.319344	1.383190629	up	coding
7899005	TMEM50A	NM_014313	RefSeq	11.059867	11.382306	-1.250442744	down	coding
7899016	SDHD	NM_003002	RefSeq	5.794097	4.912336	1.842623094	up	coding
7899057	FAM54B	NM_019557	RefSeq	5.758668	6.102457	-1.269085264	down	coding
7899075	EXTL1	NM_004455	RefSeq	2.831202	3.096795	-1.202130067	down	coding
7899087	PDIK1L	NM_152835	RefSeq	3.350077	3.771186	-1.338956415	down	coding
7899134	CEP85	NM_022778	RefSeq	2.205332	2.469365	-1.200830895	down	coding
7899167	LIN28A	NM_024674	RefSeq	2.885312	3.315592	-1.347495075	down	coding
7899220	ARID1A	NM_139135	RefSeq	4.831483	5.218944	-1.30808927	down	coding
7899265	SFN	NM_006142	RefSeq	4.974433	4.573393	1.320459451	up	coding
7899310	TMEM222	NM_032125	RefSeq	4.063157	4.354353	-1.223654272	down	coding
7899462	RCC1	NM_001048195	RefSeq	3.792272	4.161492	-1.291654303	down	coding
7899504	GMEB1	NM_006582	RefSeq	2.916505	3.355205	-1.355382454	down	coding
7899562	PTPRU	NM_133178	RefSeq	2.601505	3.005084	-1.322785375	down	coding
7899604	ZCCHC17	NM_016505	RefSeq	7.103758	7.420645	-1.245639846	down	coding
7899688	KPNA6	NM_012316	RefSeq	4.788098	5.1357	-1.272443854	down	coding
7899703	TXLNA	NM_175852	RefSeq	3.538119	3.267188	1.206586211	up	coding
7899797		ENST00000480336	ENSEMBL	2.301772	2.603965	-1.233017264	down	coding
7899813	RBBP4	NM_005610	RefSeq	6.077981	6.551426	-1.388420912	down	coding
7899821	KIAA1522	NM_020888	RefSeq	3.402245	3.775002	-1.294824887	down	coding
7899882		DQ499598	GenBank	2.498766	1.99471	1.418195084	up	coding
7900001	TFAP2E	NM_178548	RefSeq	3.771405	4.062863	-1.223876513	down	coding
7900009	EIF2C4	NM_017629	RefSeq	3.387295	3.808073	-1.338649252	down	coding
7900030	EIF2C1	NM_012199	RefSeq	5.018127	5.344461	-1.253823261	down	coding
7900076	TEKT2	NM_014466	RefSeq	3.333973	3.729115	-1.315072192	down	coding
7900087	ADPRHL2	NM_017825	RefSeq	3.850473	4.128335	-1.212396843	down	coding
7900146	ZC3H12A	NM_025079	RefSeq	4.40843	4.79553	-1.307761993	down	coding
7900183	MANEAL	NM_152496	RefSeq	3.321673	2.852049	1.384748523	up	coding
7900201	UTP11L	NM_016037	RefSeq	3.814891	3.199098	1.532400073	up	coding
7900352	OXCT2	NM_022120	RefSeq	3.087073	3.370148	-1.216785613	down	coding
7900382	CAP1	NM_006367	RefSeq	9.26867	9.659594	-1.311232938	down	coding
7900426	SMAP2	NM_022733	RefSeq	6.062039	6.49242	-1.347589414	down	coding
7900438	ZNF643	NM_023070	RefSeq	4.083649	3.787036	1.228257459	up	coding
7900492	KCNQ4	NM_172163	RefSeq	2.880718	3.158681	-1.212481723	down	coding
7900585	YBX1	NM_004559	RefSeq	7.496769	7.769681	-1.208244142	down	coding
7900635	FAM183A	NM_001101376	RefSeq	4.195462	4.752286	-1.471027279	down	coding
7900888	IPO13	NM_014652	RefSeq	2.868031	2.562322	1.236025922	up	coding
7900911	DPH2	NM_001384	RefSeq	2.48245	3.390993	-1.877148779	down	coding
7900979	RNF220	NM_018150	RefSeq	4.981261	5.375464	-1.314216536	down	coding
7900999	C1orf228	NM_001145636	RefSeq	2.317436	2.009982	1.237521852	up	coding
7901054	PLK3	NM_004073	RefSeq	4.298987	4.744428	-1.361730304	down	coding
7901073	UROD	NM_000374	RefSeq	5.001845	4.313437	1.611504258	up	coding
7901110	AKR1A1	NM_153326	RefSeq	3.081566	2.804722	1.211541648	up	coding
7901135	TMEM69	NM_016486	RefSeq	3.408701	3.686665	-1.212482563	down	coding
7901192	RAD54L	NM_003579	RefSeq	2.548292	2.971106	-1.340539751	down	coding
7901247	DMBX1	NM_147192	RefSeq	4.268208	3.578635	1.612806099	up	coding
7901363	CDKN2C	NM_001262	RefSeq	2.438662	2.161817	1.211542488	up	coding
7901376	RNF11	NM_014372	RefSeq	8.589367	9.051922	-1.377980049	down	coding
7901447	PRPF38A	NM_032864	RefSeq	3.292896	3.650509	-1.281304171	down	coding
7901460	GPX7	NM_015696	RefSeq	3.697441	4.148194	-1.366753434	down	coding
7901479	ZYG11B	NM_024646	RefSeq	4.32093	3.910488	1.329092947	up	coding
7901549	CPT2	NM_000098	RefSeq	2.630822	2.989935	-1.282637062	down	coding
7901565	DIO1	NM_000792	RefSeq	2.104275	1.79933	1.23537154	up	coding
7901611	C1orf191	ENST00000361350	ENSEMBL	3.194296	3.611011	-1.334884575	down	coding
7901634	HEATR8	NM_001039464	RefSeq	2.695578	2.39936	1.227921216	up	coding
7901675	C1orf177	NM_152607	RefSeq	3.506313	3.180182	1.253646849	up	coding
7901691	BSND	NM_057176	RefSeq	3.033175	2.593636	1.356170906	up	coding
7901748	FGGY	NM_018291	RefSeq	3.235474	2.93838	1.228667033	up	coding
7901913	FOXD3	NM_012183	RefSeq	2.708824	2.973422	-1.201301266	down	coding
7901931	EFCAB7	NM_032437	RefSeq	2.641238	2.055054	1.501270556	up	coding
7902104	PDE4B	NM_002600	RefSeq	4.661755	5.349686	-1.610971532	down	coding
7902127	SGIP1	NM_032291	RefSeq	2.668644	2.287314	1.302542097	up	coding
7902227	GADD45A	NM_001924	RefSeq	6.048484	5.473872	1.489276881	up	coding
7902235	LRRC7	NM_020794	RefSeq	1.720791	2.139751	-1.336963426	down	coding
7902290	CTH	NM_001902	RefSeq	3.395375	3.052031	1.268693874	up	coding
7902353	LHX8	NM_001001933	RefSeq	2.239905	1.762747	1.391998831	up	coding
7902425	ST6GALNAC3	NM_152996	RefSeq	2.173649	2.493687	-1.24836343	down	coding
7902441	ST6GALNAC5	NM_030965	RefSeq	2.908215	3.282923	-1.296577102	down	coding
7902512	DNAJB4	NM_007034	RefSeq	2.973419	3.400113	-1.344149866	down	coding
7902541	IFI44L	NM_006820	RefSeq	1.71847	2.113967	-1.315395828	down	coding
7902660	WDR63	NM_145172	RefSeq	2.424279	2.07072	1.277708736	up	coding
7902702	CLCA2	NM_006536	RefSeq	2.12619	1.652194	1.388951285	up	coding
7902721	CLCA1	NM_001285	RefSeq	2.098555	1.671589	1.34440331	up	coding
7902738	CLCA4	NM_012128	RefSeq	2.086529	1.735867	1.275145611	up	coding
7902874	LRRC8C	ENST00000479252	ENSEMBL	4.812047	5.108169	-1.22783951	down	coding
7902883	LRRC8D	NM_018103	RefSeq	7.169806	7.563206	-1.31348525	down	coding
7902891	ZNF326	NM_182976	RefSeq	4.07563	4.345694	-1.20586132	down	coding
7902977	KIAA1107	NM_015237	RefSeq	1.979877	1.662648	1.245935168	up	coding
7903092	FNBP1L	NM_001024948	RefSeq	4.335049	4.627818	-1.224989175	down	coding
7903119	ABCD3	NM_002858	RefSeq	2.543148	2.124188	1.336963426	up	coding
7903188	PTBP2	NM_021190	RefSeq	5.696402	5.310817	1.306389409	up	coding
7903239	AGL	NM_000645	RefSeq	1.890217	2.235625	-1.270510237	down	coding
7903281	SLC35A3	NM_012243	RefSeq	3.855228	4.537143	-1.60426781	down	coding
7903321	RTCA	NM_003729	RefSeq	3.335354	3.688274	-1.277142937	down	coding
7903334	CDC14A	NM_033312	RefSeq	6.991212	6.676475	1.243784893	up	coding
7903389	DPH5	ENST00000422396	ENSEMBL	2.469098	2.804	-1.261291728	down	coding
7903425	AMY1B	NM_001008218	RefSeq	2.327857	2.592259	-1.201138072	down	coding
7903440	ACTG1P4	ENST00000477657	ENSEMBL	2.327857	2.592259	-1.201138072	down	coding
7903461	NTNG1	NM_001113226	RefSeq	2.371192	1.942585	1.345933378	up	coding
7903478	NBPF6	NM_001143987	RefSeq	3.483588	3.18737	1.227921216	up	coding
7903490	NBPF6	NM_001143987	RefSeq	3.733874	3.455911	1.212481723	up	coding
7903519	PRPF38B	NM_018061	RefSeq	4.986757	5.294499	-1.237768918	down	coding
7903530	FNDC7	NM_001144937	RefSeq	2.163817	1.844159	1.248034659	up	coding
7903586	TMEM167B	NM_020141	RefSeq	6.406012	6.120171	1.219120727	up	coding
7903619	SARS	NM_006513	RefSeq	3.669552	3.941856	-1.207735055	down	coding
7903753	GSTM2	NM_000848	RefSeq	3.770425	4.269783	-1.413584377	down	coding
7903777	GSTM5	NM_000851	RefSeq	1.927936	1.584963	1.268367662	up	coding
7903803	AHCYL1	NM_006621	RefSeq	3.814672	4.195193	-1.301811893	down	coding
7903827	FAM40A	NM_033088	RefSeq	2.564923	3.040567	-1.390538799	down	coding
7903893	CD53	NM_000560	RefSeq	5.369544	6.034892	-1.585950783	down	coding
7903972	ATP5F1	NM_001688	RefSeq	3.443767	2.503899	1.91835271	up	coding
7904000	DDX20	NM_007204	RefSeq	2.807323	3.076045	-1.204740145	down	coding
7904073	FAM19A3	NM_182759	RefSeq	3.271705	3.758826	-1.401645001	down	coding
7904086	LRIG2	NM_014813	RefSeq	2.509884	3.342502	-1.780914184	down	coding
7904131	DCLRE1B	NM_022836	RefSeq	2.984029	2.539565	1.360808446	up	coding
7904137	HIPK1	NM_198268	RefSeq	6.345005	6.662347	-1.246032761	down	coding
7904211	VANGL1	NM_001172411	RefSeq	3.169223	2.830818	1.264357985	up	coding
7904254	ATP1A1	NM_001160234	RefSeq	5.397756	5.874333	-1.391438361	down	coding
7904281	C1orf137	ENST00000369482	ENSEMBL	2.20443	1.614105	1.505585877	up	coding
7904287	CD2	NM_001767	RefSeq	4.593849	4.911966	-1.246702296	down	coding
7904314	TTF2	NM_003594	RefSeq	3.185207	2.724248	1.376456483	up	coding
7904361	FAM46C	NM_017709	RefSeq	5.854475	6.395122	-1.454624721	down	coding
7904408	HSD3B2	NM_000198	RefSeq	2.253229	1.953372	1.231022388	up	coding
7904414		GENSCAN00000034172	ENSEMBL	2.037114	2.45383	-1.3348855	down	coding
7904417		GENSCAN00000034193	ENSEMBL	2.75067	2.375851	1.296676864	up	coding
7904433	PHGDH	NM_006623	RefSeq	3.113479	2.803732	1.239490316	up	coding
7904448		GENSCAN00000034179	ENSEMBL	1.967043	2.485309	-1.432232788	down	coding
7904482	SRGAP2	NM_015326	RefSeq	5.105224	5.632877	-1.441582097	down	coding
7904486	NBPF10	NM_001039703	RefSeq	7.988809	8.477532	-1.403202283	down	coding
7904500	NBPF16	NM_001102663	RefSeq	8.48219	8.962746	-1.39528129	down	coding
7904506	NBPF10	NM_001039703	RefSeq	8.327576	8.824465	-1.411167265	down	coding
7904562	NBPF10	NM_001039703	RefSeq	8.317494	8.826536	-1.42310489	down	coding
7904569	NBPF10	NM_001039703	RefSeq	9.001356	9.508743	-1.421473299	down	coding
7904574	NBPF16	NM_001102663	RefSeq	5.494821	6.031564	-1.45069376	down	coding
7904702	NOTCH2NL	NM_203458	RefSeq	5.167404	5.454119	-1.219859507	down	coding
7904726	TXNIP	NM_006472	RefSeq	9.173856	9.610205	-1.353175536	down	coding
7904755	PEX11B	NM_003846	RefSeq	4.292432	3.958308	1.260611737	up	coding
7904796	ANKRD35	NM_144698	RefSeq	2.927576	2.649362	1.212692689	up	coding
7904812	PIAS3	NM_006099	RefSeq	3.494029	3.794687	-1.231706055	down	coding
7904830	RNF115	NM_014455	RefSeq	5.694119	5.976609	-1.216292317	down	coding
7904843	PDZK1	NM_002614	RefSeq	2.189638	2.491854	-1.233036922	down	coding
7904874	NBPF11	NM_183372	RefSeq	8.327732	8.808288	-1.39528129	down	coding
7904881	PDIA3	NM_005313	RefSeq	6.373062	6.682759	-1.239447359	down	coding
7904907	BCL9	NM_004326	RefSeq	2.854275	2.510564	1.269016652	up	coding
7904965	PDE4DIP	AB042555	GenBank	2.292612	1.88037	1.330752245	up	coding
7904976	NBPF16	NM_001102663	RefSeq	5.751195	6.285412	-1.448155977	down	coding
7904997	PPIAL4A	NM_178230	RefSeq	4.812576	5.098735	-1.219389476	down	coding
7904999	NBPF16	NM_001102663	RefSeq	5.812483	6.384594	-1.486697366	down	coding
7905016	PPIAL4A	NM_178230	RefSeq	4.812576	5.098735	-1.219389476	down	coding
7905099	VPS45	NM_007259	RefSeq	4.209472	3.70423	1.419361422	up	coding
7905131	CA14	NM_012113	RefSeq	1.591272	1.856854	-1.202120901	down	coding
7905147	C1orf54	NM_024579	RefSeq	3.193422	2.84276	1.275145611	up	coding
7905185	RPRD2	NM_015203	RefSeq	5.044855	5.485115	-1.356848834	down	coding
7905198	TARS2	NM_025150	RefSeq	4.156855	3.821952	1.261292603	up	coding
7905256		GENSCAN00000043437	ENSEMBL	2.702326	2.185259	1.431042977	up	coding
7905283	ANXA9	NM_003568	RefSeq	3.295643	2.887563	1.326918719	up	coding
7905299	PRUNE	NM_021222	RefSeq	7.187095	7.574105	-1.307680413	down	coding
7905308	BNIPL	NM_138278	RefSeq	2.982669	2.638958	1.269016652	up	coding
7905355	SCNM1	NM_024041	RefSeq	5.357801	5.035029	1.250731402	up	coding
7905365	PIP5K1A	NM_003557	RefSeq	3.813931	4.121356	-1.237496976	down	coding
7905374	PSMD4	ENST00000368884	ENSEMBL	4.302301	3.788094	1.428208886	up	coding
7905481		GENSCAN00000028474	ENSEMBL	2.001032	2.593573	-1.507900255	down	coding
7905483	LCE5A	NM_178438	RefSeq	3.218461	3.865265	-1.565695868	down	coding
7905492	LCE3B	NM_178433	RefSeq	4.402543	4.884109	-1.396258439	down	coding
7905500	LCE2D	NM_178430	RefSeq	3.14775	2.527853	1.536765461	up	coding
7905503	LCE2C	NM_178429	RefSeq	3.108886	2.267023	1.792363186	up	coding
7905510	LCE4A	NM_178356	RefSeq	3.273591	2.92706	1.271499593	up	coding
7905515	KPRP	NM_001025231	RefSeq	2.444206	2.74187	-1.229152567	down	coding
7905523	LCE1D	NM_178352	RefSeq	4.952993	5.322435	-1.291853076	down	coding
7905553	SPRR1B	NM_003125	RefSeq	2.958173	3.352917	-1.31470945	down	coding
7905606	NPR1	NM_000906	RefSeq	2.400927	2.017989	1.303994695	up	coding
7905731	UBAP2L	ENST00000475373	ENSEMBL	1.839479	2.835218	-1.994101714	down	coding
7905801	TDRD10	NM_182499	RefSeq	2.087888	2.487092	-1.318780079	down	coding
7905848	LENEP	NM_018655	RefSeq	3.280013	2.983795	1.227921216	up	coding
7905929	EFNA1	NM_182685	RefSeq	2.757977	3.080446	-1.250468746	down	coding
7905968	MTX1	NM_198883	RefSeq	4.778861	4.362329	1.334715261	up	coding
7906021	MSTO1	NM_018116	RefSeq	2.84019	3.157794	-1.246259066	down	coding
7906056	MSTO1	NM_018116	RefSeq	3.369114	4.342691	-1.963703346	down	coding
7906061	SYT11	NM_152280	RefSeq	2.874534	3.256492	-1.303109212	down	coding
7906085	LMNA	NM_170708	RefSeq	4.635408	5.135486	-1.414290025	down	coding
7906128	SLC25A44	NM_014655	RefSeq	3.878742	4.270635	-1.312113936	down	coding
7906146	TMEM79	NM_032323	RefSeq	2.931557	3.251498	-1.248279499	down	coding
7906177	TTC24	NM_001105669	RefSeq	4.57376	4.204955	1.291282804	up	coding
7906223	RRNAD1	NM_001142560	RefSeq	3.617584	3.313093	1.234982844	up	coding
7906235	PRCC	NM_005973	RefSeq	4.51667	4.935629	-1.3369625	down	coding
7906264	PEAR1	NM_001080471	RefSeq	5.823975	6.226733	-1.322032827	down	coding
7906284	LRRC71	NM_144702	RefSeq	4.319887	3.909446	1.329092026	up	coding
7906330	CD1D	NM_001766	RefSeq	3.887894	4.300136	-1.330752245	down	coding
7906355	CD1E	NM_030893	RefSeq	3.321586	2.922563	1.318614636	up	coding
7906386	PYHIN1	NM_152501	RefSeq	3.611687	4.060783	-1.365184557	down	coding
7906443	FCER1A	NM_002001	RefSeq	2.030674	1.658627	1.294187816	up	coding
7906465		GENSCAN00000015383	ENSEMBL	2.000825	1.584963	1.334095552	up	coding
7906467		GENSCAN00000015381	ENSEMBL	2.797656	3.072295	-1.209691355	down	coding
7906469	DUSP23	NM_017823	RefSeq	4.601618	4.890181	-1.22142307	down	coding
7906475	FCRL6	NM_001004310	RefSeq	4.11232	4.51794	-1.324658062	down	coding
7906486	SLAMF8	NM_020125	RefSeq	2.573229	2.914158	-1.26657192	down	coding
7906496	KCNJ9	NM_004983	RefSeq	3.722745	3.406209	1.245336826	up	coding
7906527	ATP1A4	NM_144699	RefSeq	1.764483	2.149411	-1.305794618	down	coding
7906613	SLAMF7	NM_021181	RefSeq	3.055099	3.352984	-1.22934087	down	coding
7906642	KLHDC9	NM_152366	RefSeq	2.386481	2.108518	1.212481723	up	coding
7906652	NIT1	NM_005600	RefSeq	3.414951	3.723796	-1.238715606	down	coding
7906720	FCER1G	NM_004106	RefSeq	9.716026	9.396071	1.248291612	up	coding
7906746	SDHC	NM_003001	RefSeq	2.627985	2.039351	1.503822196	up	coding
7906757	FCGR2A	NM_021642	RefSeq	3.92086	3.537766	1.304135705	up	coding
7906767	FCGR2B	NM_004001	RefSeq	6.060289	5.252342	1.750718342	up	coding
7906852	UHMK1	NM_175866	RefSeq	3.922886	4.47408	-1.465297901	down	coding
7906930	NUF2	NM_031423	RefSeq	2.288983	1.89478	1.314216536	up	coding
7906954	PBX1	NM_002585	RefSeq	7.52653	7.793143	-1.202980286	down	coding
7907024	POGK	NM_017542	RefSeq	4.078493	4.457178	-1.300156238	down	coding
7907092	MPZL1	NM_003953	RefSeq	2.994157	2.706519	1.220640192	up	coding
7907156	XCL1	NM_002995	RefSeq	3.368734	3.764398	-1.315548102	down	coding
7907171	BLZF1	NM_003666	RefSeq	8.489852	8.77685	-1.220098819	down	coding
7907183	C1orf112	NM_018186	RefSeq	3.346492	2.984586	1.285122602	up	coding
7907232	C1orf129	NM_001163629	RefSeq	1.584963	2.01702	-1.349155838	down	coding
7907249	FMO3	NM_001002294	RefSeq	2.426476	2.064468	1.285213464	up	coding
7907310	PRRC2C	NM_015172	RefSeq	6.579814	7.034407	-1.370396147	down	coding
7907370	DNM3	NM_001136127	RefSeq	9.455937	9.736626	-1.214774896	down	coding
7907486	ZBTB37	NM_032522	RefSeq	3.243098	3.781418	-1.45228037	down	coding
7907531	GPR52	NM_005684	RefSeq	2.354737	2.074323	1.214543363	up	coding
7907572	PAPPA2	NM_020318	RefSeq	3.304352	2.949237	1.279087536	up	coding
7907657	RALGPS2	NM_152663	RefSeq	2.270128	2.605747	-1.261918729	down	coding
7907690	TOR3A	NM_022371	RefSeq	2.622354	2.947894	-1.253133398	down	coding
7907830	QSOX1	NM_002826	RefSeq	3.714788	4.303241	-1.503633538	down	coding
7908097	SMG7	NM_173156	RefSeq	4.24759	4.580147	-1.259243252	down	coding
7908351	PLA2G4A	NM_024420	RefSeq	3.225749	2.946561	1.213511685	up	coding
7908371	ERVMER61-1	BC040856	GenBank	2.206426	1.803204	1.322458088	up	coding
7908382	RGS21	NM_001039152	RefSeq	1.584963	1.865994	-1.2150629	down	coding
7908388	RGS1	NM_002922	RefSeq	4.238377	4.605462	-1.289744237	down	coding
7908492	CFHR4	NM_006684	RefSeq	1.969183	2.637187	-1.588873205	down	coding
7908525	C1orf53	NM_001024594	RefSeq	4.207321	3.785698	1.339433541	up	coding
7908543	NEK7	NM_133494	RefSeq	8.628533	8.916781	-1.221156412	down	coding
7908612	FAM58BP	NM_001105517	RefSeq	4.256167	4.611839	-1.279581465	down	coding
7908639	C1orf106	NM_018265	RefSeq	3.144593	2.731919	1.331150784	up	coding
7908732	IPO9	NM_018085	RefSeq	4.394493	4.688383	-1.225941383	down	coding
7908812	GPR37L1	NM_004767	RefSeq	3.045713	3.704998	-1.579299728	down	coding
7908863		ENST00000330493	ENSEMBL	3.320133	2.933457	1.307377705	up	coding
7908867	TMEM183B	NM_001079809	RefSeq	5.81763	6.157906	-1.265998767	down	coding
7908940	ATP2B4	NM_001001396	RefSeq	3.414625	3.732598	-1.246577864	down	coding
7909011	MDM4	NM_002393	RefSeq	4.80159	4.299971	1.415801491	up	coding
7909175	SRGAP2	NM_015326	RefSeq	2.759353	3.118921	-1.283041647	down	coding
7909214	RASSF5	NM_182663	RefSeq	4.635907	4.984394	-1.273224656	down	coding
7909236	MAPKAPK2	NM_004759	RefSeq	5.081188	5.506796	-1.343138427	down	coding
7909283	YOD1	NM_018566	RefSeq	2.56326	2.285297	1.212481723	up	coding
7909332	CD55	NM_000574	RefSeq	6.561813	6.845363	-1.217186299	down	coding
7909350	CR2	NM_001006658	RefSeq	2.214561	1.678007	1.450503725	up	coding
7909390	CR1L	NM_175710	RefSeq	4.02763	3.65337	1.296174539	up	coding
7909441	G0S2	NM_015714	RefSeq	4.387731	5.923032	-2.898488979	down	coding
7909455	TRAF3IP3	NM_025228	RefSeq	4.129159	4.61872	-1.40401758	down	coding
7909529	RCOR3	NM_001136224	RefSeq	6.233696	6.639532	-1.324856404	down	coding
7909568	DTL	NM_016448	RefSeq	3.751865	3.430734	1.249309561	up	coding
7909681	PROX1	NM_002763	RefSeq	2.114999	1.795034	1.248300265	up	coding
7909689	SMYD2	NM_020197	RefSeq	3.610058	3.194314	1.333986439	up	coding
7909708	CENPF	NM_016343	RefSeq	2.146206	1.801085	1.270257516	up	coding
7909768	SPATA17	NM_138796	RefSeq	2.053344	1.589181	1.379516775	up	coding
7909789	TGFB2	NM_003238	RefSeq	4.562139	4.850136	-1.220943974	down	coding
7909815	IARS2	NM_018060	RefSeq	3.724183	3.385478	1.264620928	up	coding
7909877	1-Mar	NM_022746	RefSeq	3.013645	2.575156	1.355184238	up	coding
7909967	CAPN2	NM_001146068	RefSeq	4.981374	5.344028	-1.285789077	down	coding
7910047	DNAH14	NM_001373	RefSeq	2.640218	2.218594	1.339434469	up	coding
7910111	EPHX1	NM_001136018	RefSeq	2.691915	2.196103	1.410114194	up	coding
7910146	PSEN2	NM_000447	RefSeq	3.863851	3.366106	1.412004807	up	coding
7910198	ZNF678	NM_178549	RefSeq	2.283592	2.630124	-1.271500474	down	coding
7910229	ARF1	NM_001658	RefSeq	9.396856	9.801536	-1.323795251	down	coding
7910257	GJC2	NM_020435	RefSeq	4.575136	4.886167	-1.240593955	down	coding
7910427	GALNT2	NM_004481	RefSeq	4.152125	4.44911	-1.228574207	down	coding
7910494	ARV1	NM_022786	RefSeq	5.327411	4.98088	1.271499593	up	coding
7910520	GNPAT	NM_014236	RefSeq	5.011881	4.578594	1.350306579	up	coding
7910591	NTPCR	NM_032324	RefSeq	3.286347	2.892143	1.314217447	up	coding
7910694	EDARADD	NM_145861	RefSeq	2.598374	2.915132	-1.245528471	down	coding
7910706	LGALS8	NM_201545	RefSeq	5.993567	6.277221	-1.217274046	down	coding
7910950	KMO	NM_003679	RefSeq	2.032956	2.367472	-1.260954309	down	coding
7911085	COX20	NM_198076	RefSeq	4.40273	3.745376	1.577187302	up	coding
7911096	EFCAB2	NM_032328	RefSeq	4.923804	4.490633	1.350198012	up	coding
7911138	CNST	NM_152609	RefSeq	8.189905	8.607778	-1.335956469	down	coding
7911174	VN1R5	NM_173858	RefSeq	1.944519	1.664105	1.214543363	up	coding
7911178	NLRP3	NM_183395	RefSeq	2.508654	3.636403	-2.185175268	down	coding
7911213	OR14K1	ENST00000283225	ENSEMBL	1.630138	2.22268	-1.5079013	down	coding
7911229	OR2W3	NM_001001957	RefSeq	5.917423	6.272826	-1.279342901	down	coding
7911231	OR2W3	NM_001001957	RefSeq	5.917423	6.272826	-1.279342901	down	coding
7911233	OR2T8	NM_001005522	RefSeq	3.378016	3.042114	1.262166292	up	coding
7911237	OR2L13	NM_175911	RefSeq	5.120597	4.822216	1.229763592	up	coding
7911258	OR2L3	NM_001004687	RefSeq	3.03598	2.396788	1.557456641	up	coding
7911260	OR2M5	NM_001004690	RefSeq	2.910147	3.21874	-1.238499254	down	coding
7911276	OR2T6	NM_001005471	RefSeq	2.26534	2.666151	-1.320249871	down	coding
7911289	ZNF672	NM_024836	RefSeq	4.17995	4.481406	-1.232387539	down	coding
7911333		GENSCAN00000006232	ENSEMBL	6.095647	5.688102	1.326426744	up	coding
7911376	HES4	NM_021170	RefSeq	5.312479	5.044246	1.204331869	up	coding
7911413	TNFRSF4	NM_003327	RefSeq	3.433798	3.783726	-1.27449702	down	coding
7911486	CPSF3L	NM_001256460	RefSeq	4.058707	4.322935	-1.200993215	down	coding
7911566		AK301440	GenBank	3.088596	3.528173	-1.356206628	down	coding
7911699		ENST00000545087	ENSEMBL	3.472845	3.990374	-1.431501319	down	coding
7911720	PEX10	NM_002617	RefSeq	3.443268	3.154456	1.221633898	up	coding
7911941	CHD5	NM_015557	RefSeq	3.2129	3.525028	-1.241537639	down	coding
7911989	RPL22	NM_000983	RefSeq	3.373952	3.973741	-1.515494903	down	coding
7911993	ICMT	NM_012405	RefSeq	2.881789	3.345279	-1.378873397	down	coding
7912040	TNFRSF25	NM_003790	RefSeq	5.142488	5.501686	-1.282712634	down	coding
7912102	KLHL21	NM_014851	RefSeq	2.810045	3.09941	-1.222102253	down	coding
7912157	ERRFI1	NM_018948	RefSeq	2.980139	2.463912	1.430210004	up	coding
7912198	ENO1	NM_001428	RefSeq	6.425809	6.872713	-1.3631119	down	coding
7912257	CLSTN1	NM_014944	RefSeq	3.426036	3.799736	-1.29567151	down	coding
7912283	CTNNBIP1	NM_001012329	RefSeq	6.165591	5.417221	1.679893764	up	coding
7912292	LZIC	NM_032368	RefSeq	5.797573	5.472352	1.252856343	up	coding
7912347	CASZ1	NM_001079843	RefSeq	3.04837	3.344588	-1.227921216	down	coding
7912385	EXOSC10	NM_001001998	RefSeq	4.305561	5.107654	-1.743628874	down	coding
7912481	MAD2L2	NM_006341	RefSeq	4.427885	4.153451	1.209519476	up	coding
7912496	MTHFR	NM_005957	RefSeq	3.714532	4.2506	-1.450015176	down	coding
7912537	DHRS3	NM_004753	RefSeq	5.686162	6.097291	-1.329726002	down	coding
7912622	LRRC38	NM_001010847	RefSeq	2.257067	2.793621	-1.450503725	down	coding
7912659	AGMAT	NM_024758	RefSeq	3.205326	3.731643	-1.440247746	down	coding
7912692	HSPB7	NM_014424	RefSeq	2.312944	3.308683	-1.994101714	down	coding
7912706	EPHA2	NM_004431	RefSeq	3.45218	3.853507	-1.320722161	down	coding
7912724	ARHGEF19	NM_153213	RefSeq	3.234927	3.690879	-1.37168765	down	coding
7912808	NBPF10	NM_001039703	RefSeq	5.450318	5.924385	-1.389019642	down	coding
7912928	SDHB	NM_003000	RefSeq	4.373145	4.08961	1.217173644	up	coding
7912994	IFFO2	NM_001136265	RefSeq	3.077929	3.605682	-1.441682024	down	coding
7913001	UBR4	NM_020765	RefSeq	4.877789	5.242616	-1.287727203	down	coding
7913169	CAPZB	NM_001206540	RefSeq	7.400198	7.743164	-1.268361507	down	coding
7913216	PLA2G2A	NM_000300	RefSeq	4.459167	4.843531	-1.305284237	down	coding
7913237	CAMK2N1	NM_018584	RefSeq	3.822111	3.51271	1.239193086	up	coding
7913256	DDOST	NM_005216	RefSeq	4.332893	4.687755	-1.278863247	down	coding
7913357	ECE1	NM_001397	RefSeq	6.730325	6.995368	-1.201671865	down	coding
7913380	NBPF3	NM_032264	RefSeq	7.07922	7.653222	-1.488647319	down	coding
7913385	RAP1GAP	NM_002885	RefSeq	3.037469	2.757055	1.214543363	up	coding
7913644	E2F2	NM_004091	RefSeq	3.320581	3.760556	-1.356580819	down	coding
7913655	ID3	NM_002167	RefSeq	3.211087	3.59422	-1.304170959	down	coding
7913663		AF010144	GenBank	2.026544	1.584963	1.358091798	up	coding
7913682	HMGCL	NM_001166059	RefSeq	3.918484	3.589261	1.25633656	up	coding
7913694	FUCA1	NM_000147	RefSeq	3.231136	3.683806	-1.368570732	down	coding
7913776	IL28RA	NM_173065	RefSeq	2.571827	2.984069	-1.330752245	down	coding
7913805	RUNX3	NM_001031680	RefSeq	5.648139	5.948193	-1.231190496	down	coding
7913814	SYF2	NM_207170	RefSeq	5.462391	5.034935	1.344860004	up	coding
7914042	MAP3K6	NM_004672	RefSeq	3.10822	3.509147	-1.32035603	down	coding
7914103	AHDC1	NM_001029882	RefSeq	3.103847	3.400065	-1.227921216	down	coding
7914127	IFI6	NM_002038	RefSeq	4.413385	4.046019	1.289995471	up	coding
7914139	PPP1R8	NM_014110	RefSeq	2.746879	2.375077	1.293968054	up	coding
7914184	PTAFR	NM_001164721	RefSeq	3.658159	3.989017	-1.257761168	down	coding
7914194	DNAJC8	NM_014280	RefSeq	5.578324	6.055008	-1.391541563	down	coding
7914218	TAF12	NM_001135218	RefSeq	4.850751	4.565608	1.218531039	up	coding
7914270	LAPTM5	NM_006762	RefSeq	7.720807	8.080314	-1.282987398	down	coding
7914296	PUM1	NM_001020658	RefSeq	4.464448	4.848657	-1.305144007	down	coding
7914334	SNRNP40	NM_004814	RefSeq	3.181492	3.493619	-1.241536779	down	coding
7914467	SPOCD1	NM_144569	RefSeq	5.038897	5.589537	-1.464735329	down	coding
7914489	PTP4A2	NM_080391	RefSeq	10.503909	10.826457	-1.250537222	down	coding
7914500	TMEM234	ENST00000466796	ENSEMBL	3.169424	2.741234	1.345544402	up	coding
7914530	BSDC1	NM_018045	RefSeq	5.019424	5.351824	-1.259106223	down	coding
7914557	SYNC	NM_001161708	RefSeq	2.869985	2.602823	1.203438152	up	coding
7914563	YARS	NM_003680	RefSeq	3.751829	4.188446	-1.35342693	down	coding
7914592	TMEM54	NM_033504	RefSeq	3.535045	4.123626	-1.503766951	down	coding
7914603	RNF19B	NM_153341	RefSeq	4.654869	5.082135	-1.3446829	down	coding
7914648	PHC2	NM_198040	RefSeq	3.185269	3.542882	-1.281304171	down	coding
7914748		DQ309022	GenBank	3.124767	2.847923	1.211541648	up	coding
7914878	CLSPN	NM_022111	RefSeq	1.987268	2.275584	-1.221213971	down	coding
7914904	STK40	NM_032017	RefSeq	5.108688	5.505761	-1.316833552	down	coding
7914940	MRPS15	NM_031280	RefSeq	3.806235	3.297031	1.4232647	up	coding
7915045	C1orf109	NM_017850	RefSeq	2.65996	2.226305	1.350651057	up	coding
7915101	INPP5B	NM_005540	RefSeq	3.609891	3.946522	-1.262804231	down	coding
7915130	SF3A3	NM_006802	RefSeq	3.795784	4.101911	-1.236384095	down	coding
7915160	RRAGC	NM_022157	RefSeq	4.093897	4.406025	-1.241537639	down	coding
7915178	GJA9	NM_030772	RefSeq	2.016578	1.736164	1.214543363	up	coding
7915252	BMP8B	NM_001720	RefSeq	4.364556	3.680163	1.607025699	up	coding
7915257	OXCT2	NM_022120	RefSeq	3.087073	3.370148	-1.216785613	down	coding
7915261	TRIT1	NM_017646	RefSeq	4.246394	3.523645	1.650323669	up	coding
7915404	GUCA2A	NM_033553	RefSeq	2.967698	3.251686	-1.217555891	down	coding
7915485	EBNA1BP2	NM_001159936	RefSeq	3.281151	2.962998	1.246733405	up	coding
7915504	ELOVL1	NM_022821	RefSeq	4.043417	4.346675	-1.233927816	down	coding
7915516	MED8	NM_201542	RefSeq	3.45621	3.734173	-1.212481723	down	coding
7915640	EIF2B3	NM_020365	RefSeq	2.224004	2.619068	-1.315001094	down	coding
7915659	HECTD3	NM_024602	RefSeq	3.276378	3.697523	-1.338989827	down	coding
7915682	ZSWIM5	NM_020883	RefSeq	3.362381	3.095666	1.203065341	up	coding
7915718	TESK2	NM_007170	RefSeq	3.507126	3.088505	1.336649308	up	coding
7915733	PRDX1	NM_181697	RefSeq	5.077396	5.394895	-1.246168366	down	coding
7915861	MOB3C	NM_145279	RefSeq	4.966278	4.622567	1.269016652	up	coding
7915870	ATPAF1	ENST00000576409	ENSEMBL	3.222799	2.765416	1.373048894	up	coding
7915902	CYP4A11	NM_000778	RefSeq	2.505537	2.831576	-1.253566907	down	coding
7915910	PDZK1IP1	NM_005764	RefSeq	7.262075	7.552141	-1.222696212	down	coding
7915955	SPATA6	NM_019073	RefSeq	2.712403	2.423254	1.221919294	up	coding
7915982	BEND5	NM_024603	RefSeq	2.547584	2.268395	1.213512526	up	coding
7916022		GENSCAN00000036965	ENSEMBL	6.578244	6.249521	1.255901223	up	coding
7916024	TTC39A	NM_001080494	RefSeq	1.910155	2.285198	-1.296878208	down	coding
7916130	KTI12	NM_138417	RefSeq	3.111688	2.691161	1.338416374	up	coding
7916135	CC2D1B	NM_032449	RefSeq	3.780998	4.164132	-1.304171863	down	coding
7916229	ECHDC2	ENST00000460612	ENSEMBL	2.585668	3.185606	-1.51565143	down	coding
7916316	TMEM48	NM_018087	RefSeq	3.848678	4.203189	-1.278552144	down	coding
7916343	YIPF1	NM_018982	RefSeq	3.803183	4.206682	-1.322712026	down	coding
7916384	CDCP2	NM_201546	RefSeq	1.94434	1.597808	1.271500474	up	coding
7916403	SSBP3	NM_001009955	RefSeq	5.215009	5.694533	-1.394283563	down	coding
7916443	USP24	NM_015306	RefSeq	3.048562	3.578471	-1.443838121	down	coding
7916562	HNRNPA1	NM_031157	RefSeq	5.324902	5.59049	-1.202125901	down	coding
7916564		GENSCAN00000029257	ENSEMBL	3.979155	3.599288	1.301221892	up	coding
7916568	DAB1	ENST00000485760	ENSEMBL	2.97505	2.580847	1.314216536	up	coding
7916570	OMA1	NM_145243	RefSeq	2.980102	3.332899	-1.277034057	down	coding
7916584	TACSTD2	NM_002353	RefSeq	3.293827	2.986873	1.237093034	up	coding
7916609	JUN	NM_002228	RefSeq	3.92462	4.956395	-2.044538174	down	coding
7916643	TM2D1	NM_032027	RefSeq	4.843643	4.29368	1.464048148	up	coding
7916747	JAK1	NM_002227	RefSeq	7.095806	7.814656	-1.645869557	down	coding
7916836	SERBP1	NM_001018067	RefSeq	4.003345	4.328885	-1.253133398	down	coding
7916898	DEPDC1	NM_017779	RefSeq	2.347159	1.916599	1.347756624	up	coding
7917080		S72422	GenBank	3.803005	4.304107	-1.41529422	down	coding
7917088	PIGK	NM_005482	RefSeq	2.626772	3.067156	-1.356965461	down	coding
7917148	AIDA	NM_022831	RefSeq	6.188199	6.813022	-1.542021628	down	coding
7917156	FUBP1	NM_003902	RefSeq	4.233358	4.684832	-1.367436652	down	coding
7917240	CTBS	NM_004388	RefSeq	4.741193	4.45712	1.217627629	up	coding
7917322	SYDE2	NM_032184	RefSeq	2.472716	2.003059	1.384780198	up	coding
7917359	ZNHIT6	NM_017953	RefSeq	3.248814	2.125683	2.178191806	up	coding
7917514	GBP3	ENST00000564037	ENSEMBL	2.448046	2.119139	1.256061409	up	coding
7917516	GBP1	NM_002053	RefSeq	3.692087	4.513716	-1.767400503	down	coding
7917530	GBP2	ENST00000464839	ENSEMBL	4.083586	4.554982	-1.386450395	down	coding
7917532	GBP2	NM_004120	RefSeq	3.620304	4.052166	-1.348973493	down	coding
7917576	GBP5	NM_052942	RefSeq	3.370329	3.706683	-1.262561794	down	coding
7917674	SET	NM_001248000	RefSeq	4.533135	5.138883	-1.521767546	down	coding
7917697	GFI1	NM_005263	RefSeq	3.483647	3.806957	-1.251197903	down	coding
7917707	EVI5	NM_005665	RefSeq	4.833066	4.334406	1.412900626	up	coding
7917875	F3	NM_001993	RefSeq	3.246331	2.813817	1.349583275	up	coding
7917976	SASS6	NM_194292	RefSeq	3.050959	3.392548	-1.26715148	down	coding
7917996	LRRC39	NM_001256385	RefSeq	2.410632	1.959151	1.367443287	up	coding
7918134	AMY1B	NM_001008218	RefSeq	2.327857	2.592259	-1.201138072	down	coding
7918188	SLC25A24	NM_013386	RefSeq	2.597445	2.196762	1.320132739	up	coding
7918203	NBPF6	NM_001143987	RefSeq	3.467374	3.09162	1.297517503	up	coding
7918284	TAF13	NM_005645	RefSeq	2.781592	2.470451	1.240688549	up	coding
7918313	MYBPHL	NM_001010985	RefSeq	2.071905	2.411455	-1.265361846	down	coding
7918345	PSMA5	NM_002790	RefSeq	3.741618	4.047955	-1.236564077	down	coding
7918444	KCNA10	NM_005549	RefSeq	2.9276	2.585905	1.267244586	up	coding
7918457	KCNA3	NM_002232	RefSeq	7.209215	7.569387	-1.283578918	down	coding
7918487	DENND2D	NM_024901	RefSeq	3.627074	4.009314	-1.303363953	down	coding
7918558	KCND3	NM_172198	RefSeq	2.737426	3.121642	-1.30515034	down	coding
7918569	ST7L	NM_138729	RefSeq	3.497671	3.087391	1.328943712	up	coding
7918703	AP4B1	NM_006594	RefSeq	3.39768	3.856864	-1.374764021	down	coding
7918759	BCAS2	NM_005872	RefSeq	4.316843	3.917512	1.318896176	up	coding
7918825	CSDE1	NM_007158	RefSeq	8.220783	8.727828	-1.42113637	down	coding
7918878	CASQ2	NM_001232	RefSeq	1.857295	1.584963	1.207758495	up	coding
7918936	VTCN1	NM_001253849	RefSeq	2.0386	2.446695	-1.326932515	down	coding
7919038	WARS2	NM_201263	RefSeq	3.485287	3.084118	1.320577527	up	coding
7919080	NBPF7	NM_001047980	RefSeq	3.381011	2.83465	1.460397395	up	coding
7919095	NOTCH2	NM_024408	RefSeq	3.215274	3.873769	-1.578435162	down	coding
7919157	PPIAL4A	NM_178230	RefSeq	4.373357	4.647291	-1.209100361	down	coding
7919197	POLR3GL	NM_032305	RefSeq	3.636209	3.239542	1.316463024	up	coding
7919271	NBPF16	NM_001102663	RefSeq	5.444729	5.833983	-1.309715991	down	coding
7919351	NBPF8	AY894561	GenBank	5.55116	5.940414	-1.309715991	down	coding
7919412	NBPF16	NM_001102663	RefSeq	6.244769	6.733491	-1.40320131	down	coding
7919436	PPIAL4G	NM_001123068	RefSeq	9.571628	9.85259	-1.215004789	down	coding
7919438	NBPF16	NM_001102663	RefSeq	5.938495	6.419051	-1.39528129	down	coding
7919591	FAM72B	NM_001100910	RefSeq	2.369991	1.98509	1.30577018	up	coding
7919715	ANP32E	NM_001136478	RefSeq	3.721779	3.444935	1.211541648	up	coding
7919751	MCL1	NM_021960	RefSeq	7.059176	7.538415	-1.394008154	down	coding
7919787	HORMAD1	NM_001199829	RefSeq	2.514235	2.223039	1.223654272	up	coding
7919815	CTSK	NM_000396	RefSeq	3.108704	3.470713	-1.285214355	down	coding
7919825	ARNT	NM_001668	RefSeq	5.251828	5.667372	-1.333801522	down	coding
7919856	CERS2	NM_022075	RefSeq	7.798667	8.253563	-1.370683993	down	coding
7919872	FAM63A	NM_001040217	RefSeq	5.887556	6.179639	-1.224406832	down	coding
7919888	CDC42SE1	NM_001038707	RefSeq	5.257085	5.746084	-1.403470753	down	coding
7919923	LYSMD1	NM_212551	RefSeq	2.27737	1.965122	1.241640912	up	coding
7919950	PI4KB	NM_002651	RefSeq	4.100048	4.440707	-1.266334903	down	coding
7919971	RFX5	NM_000449	RefSeq	3.660291	4.182818	-1.436469141	down	coding
7919984	SELENBP1	NM_003944	RefSeq	3.04158	3.397901	-1.280157217	down	coding
7920000	POGZ	NM_015100	RefSeq	4.164887	4.447602	-1.216482023	down	coding
7920077	LINGO4	NM_001004432	RefSeq	3.069792	3.432487	-1.285825618	down	coding
7920114	THEM4	NM_053055	RefSeq	3.550148	4.165556	-1.531991189	down	coding
7920123	S100A10	NM_002966	RefSeq	5.707292	6.05439	-1.271999409	down	coding
7920155	HRNR	NM_001009931	RefSeq	1.983272	1.584963	1.317962206	up	coding
7920191	LCE3A	NM_178431	RefSeq	3.800347	4.243809	-1.359863647	down	coding
7920210	SPRR2B	NM_001017418	RefSeq	1.962772	1.584963	1.299367026	up	coding
7920214	SPRR2E	NM_001024209	RefSeq	1.584963	2.165997	-1.495921012	down	coding
7920228	PGLYRP4	NM_020393	RefSeq	2.339048	2.61691	-1.212396843	down	coding
7920264	S100A5	NM_002962	RefSeq	4.421116	4.769425	-1.273067575	down	coding
7920297	S100A14	NM_020672	RefSeq	2.342671	2.645755	-1.233779004	down	coding
7920341	GATAD2B	NM_020699	RefSeq	5.607463	5.961088	-1.27776719	down	coding
7920354	DENND4B	NM_014856	RefSeq	4.178815	4.6742	-1.409696899	down	coding
7920382	CRTC2	NM_181715	RefSeq	4.26274	4.683959	-1.33905851	down	coding
7920492	C1orf43	NM_001098616	RefSeq	5.31433	5.647025	-1.25936371	down	coding
7920506	SHE	NM_001010846	RefSeq	2.52716	2.986345	-1.374764973	down	coding
7920567	PMVK	NM_006556	RefSeq	3.860937	3.428422	1.349584211	up	coding
7920633	DPM3	NM_018973	RefSeq	4.795815	5.116751	-1.249140711	down	coding
7920642	MUC1	NM_002456	RefSeq	2.710485	3.018533	-1.238031481	down	coding
7920664	THBS3	NM_007112	RefSeq	2.039481	2.364579	-1.252749533	down	coding
7920697	GBA	NM_001005742	RefSeq	3.238339	2.97166	1.203035321	up	coding
7920839	RIT1	NM_006912	RefSeq	7.478854	7.774253	-1.227224339	down	coding
7920877	ARHGEF2	NM_004723	RefSeq	3.480074	3.867175	-1.307762899	down	coding
7920903	SSR2	NM_003145	RefSeq	6.252905	6.910541	-1.577495621	down	coding
7920944	SMG5	NM_015327	RefSeq	3.835406	4.295817	-1.375933743	down	coding
7920980	VHLL	NM_001004319	RefSeq	1.584963	2.134896	-1.464017704	down	coding
7921003	C1orf61	NM_006365	RefSeq	3.046715	2.469846	1.491608579	up	coding
7921088	NES	NM_006617	RefSeq	4.216409	3.940009	1.211168845	up	coding
7921155	INSRR	NM_014215	RefSeq	2.204542	2.564414	-1.283312033	down	coding
7921319	FCRL1	NM_052938	RefSeq	3.286347	3.56431	-1.212481723	down	coding
7921367	SPTA1	NM_003126	RefSeq	1.986322	1.690104	1.227921216	up	coding
7921427	OR6N1	NM_001005185	RefSeq	2.065557	2.529048	-1.378874353	down	coding
7921429	OR6N2	NM_001005278	RefSeq	2.18701	2.646194	-1.374764021	down	coding
7921445	OR10J3	NM_001004467	RefSeq	2.366278	2.723891	-1.281304171	down	coding
7921516	SLAMF9	NM_033438	RefSeq	2.864401	2.534944	1.25654035	up	coding
7921533	KCNJ10	NM_002241	RefSeq	1.687246	2.090825	-1.322785375	down	coding
7921538	IGSF8	NM_052868	RefSeq	4.540752	4.140982	1.319297567	up	coding
7921625	SLAMF6	NM_052931	RefSeq	2.878869	3.48765	-1.524970146	down	coding
7921652	SLAMF1	NM_003037	RefSeq	1.976312	2.514632	-1.45228037	down	coding
7921677	CD244	NM_016382	RefSeq	2.276743	2.544632	-1.204044739	down	coding
7921702	ITLN2	NM_080878	RefSeq	2.78238	2.169769	1.529023945	up	coding
7921713	F11R	NM_016946	RefSeq	6.779652	7.246927	-1.382495706	down	coding
7921738	USF1	NM_007122	RefSeq	5.704904	5.434915	1.205798634	up	coding
7921773	PVRL4	NM_030916	RefSeq	3.310109	2.915906	1.314216536	up	coding
7921793	DEDD	NM_032998	RefSeq	6.710489	7.012677	-1.233012991	down	coding
7921868	FCGR3A	NM_000569	RefSeq	4.333503	4.035122	1.229763592	up	coding
7921873	FCGR3B	NM_000570	RefSeq	3.553975	3.848412	-1.226406289	down	coding
7921900	SH2D1B	NM_053282	RefSeq	5.1697	5.439093	-1.205300602	down	coding
7921909	C1orf110	NM_178550	RefSeq	3.302183	2.607278	1.618777835	up	coding
7921970	ALDH9A1	NM_000696	RefSeq	3.552538	4.018763	-1.381489886	down	coding
7922018	ILDR2	NM_199351	RefSeq	3.46627	3.129017	1.263348791	up	coding
7922162	SLC19A2	NM_006996	RefSeq	2.532159	2.200297	1.258636774	up	coding
7922174	F5	NM_000130	RefSeq	3.011764	2.691869	1.248239698	up	coding
7922200	SELP	NM_003005	RefSeq	7.342652	7.796119	-1.369326992	down	coding
7922243	METTL18	NM_033418	RefSeq	2.294983	2.657678	-1.285825618	down	coding
7922343	TNFSF4	NM_003326	RefSeq	7.418554	7.802289	-1.30471527	down	coding
7922420	SERPINC1	NM_000488	RefSeq	2.325152	1.99993	1.252857212	up	coding
7922432	RC3H1	NM_172071	RefSeq	5.291234	5.918698	-1.54484704	down	coding
7922474	KIAA0040	NM_014656	RefSeq	2.864368	3.197178	-1.2594641	down	coding
7922482	TNR	NM_003285	RefSeq	1.656203	1.952421	-1.227921216	down	coding
7922504	RFWD2	NM_001001740	RefSeq	4.532846	4.224466	1.238316415	up	coding
7922550	SEC16B	NM_033127	RefSeq	3.005748	2.429196	1.491280867	up	coding
7922627	NPHS2	NM_014625	RefSeq	2.476881	2.169426	1.237522709	up	coding
7922689	GLUL	NM_002065	RefSeq	5.516958	5.840209	-1.251146736	down	coding
7922703	TEDDM1	NM_172000	RefSeq	2.024599	1.755439	1.205105958	up	coding
7922717	RGS16	NM_002928	RefSeq	4.016748	4.280614	-1.2006919	down	coding
7922754		GENSCAN00000033124	ENSEMBL	2.663822	2.196987	1.382074131	up	coding
7922793	ARPC5	NM_005717	RefSeq	9.701571	9.973211	-1.207179323	down	coding
7922823	EDEM3	NM_025191	RefSeq	3.586002	3.889464	-1.234102308	down	coding
7922846	FAM129A	NM_052966	RefSeq	3.84482	4.256701	-1.330419298	down	coding
7922976	PTGS2	NM_000963	RefSeq	3.376517	4.108957	-1.661446687	down	coding
7922994	FAM5C	NM_199051	RefSeq	2.178994	1.821649	1.281066173	up	coding
7923043	KCNT2	NM_198503	RefSeq	3.05758	2.660555	1.31678974	up	coding
7923086	ASPM	NM_018136	RefSeq	2.688295	2.377416	1.240463255	up	coding
7923164	ATP6V1G3	NM_133326	RefSeq	2.48378	2.198452	1.218687304	up	coding
7923189	KIF14	NM_014875	RefSeq	2.8196	2.374248	1.361646301	up	coding
7923233	KIF21B	NM_001252100	RefSeq	3.357726	4.14066	-1.720626545	down	coding
7923372	PHLDA3	NM_012396	RefSeq	3.941486	4.657539	-1.642681747	down	coding
7923453	KDM5B	NM_006618	RefSeq	3.78414	4.216655	-1.349584211	down	coding
7923489	KLHL12	NM_021633	RefSeq	4.009556	4.40959	-1.319539008	down	coding
7923503	ADIPOR1	NM_015999	RefSeq	9.262594	9.535983	-1.208643691	down	coding
7923547	CHI3L1	NM_001276	RefSeq	3.827201	3.416435	1.329391468	up	coding
7923659	PPP1R15B	NM_032833	RefSeq	5.328005	5.698651	-1.292931641	down	coding
7923662	PIK3C2B	NM_002646	RefSeq	3.118794	3.592665	-1.388830947	down	coding
7923707	TMEM81	NM_203376	RefSeq	2.567685	2.988212	-1.338416374	down	coding
7923762	KLHDC8A	NM_018203	RefSeq	2.274596	2.70711	-1.349583275	down	coding
7923798	NUCKS1	NM_022731	RefSeq	7.055434	7.376966	-1.249656857	down	coding
7923837	PM20D1	NM_152491	RefSeq	2.658783	3.005314	-1.271499593	down	coding
7923889	EIF2D	NM_006893	RefSeq	3.052597	2.463963	1.503822196	up	coding
7923978	CD34	NM_001773	RefSeq	2.075091	2.509335	-1.351202591	down	coding
7924055	C1orf74	ENST00000294811	ENSEMBL	2.511968	2.82681	-1.24387542	down	coding
7924071	KCNH1	NM_172362	RefSeq	2.396609	2.095601	1.232004905	up	coding
7924107	LPGAT1	NM_014873	RefSeq	3.944662	3.581085	1.286611956	up	coding
7924119	INTS7	NM_015434	RefSeq	3.486873	3.001089	1.400346646	up	coding
7924150	TMEM206	NM_001198862	RefSeq	2.98133	2.700916	1.214543363	up	coding
7924163	FAM71A	NM_153606	RefSeq	2.46832	2.113809	1.278552144	up	coding
7924166	BATF3	NM_018664	RefSeq	4.163784	3.57515	1.503822196	up	coding
7924172	NSL1	NM_015471	RefSeq	5.178615	4.893582	1.218438134	up	coding
7924351	EPRS	NM_004446	RefSeq	3.602924	3.974666	-1.293914241	down	coding
7924388	BPNT1	NM_006085	RefSeq	3.030888	2.718995	1.241335422	up	coding
7924549	PCMTD2	ENST00000299468	ENSEMBL	6.669314	6.011817	1.57734364	up	coding
7924582	WDR26	NM_001115113	RefSeq	5.744392	6.026944	-1.216344589	down	coding
7924603	LBR	NM_194442	RefSeq	4.274606	4.798552	-1.437882712	down	coding
7924636	TMEM63A	NM_014698	RefSeq	4.907326	5.479401	-1.486660268	down	coding
7924682	LEFTY2	NM_001172425	RefSeq	4.50183	4.776313	-1.209560557	down	coding
7924853	MRPL55	NM_181462	RefSeq	4.562906	4.289412	1.20873166	up	coding
7924868	TRIM11	NM_145214	RefSeq	3.620804	4.211635	-1.506114027	down	coding
7924884	HIST3H3	NM_003493	RefSeq	4.231819	3.869124	1.285825618	up	coding
7924969	TAF5L	NM_014409	RefSeq	2.57204	3.122378	-1.464428748	down	coding
7925028	FAM89A	NM_198552	RefSeq	3.937678	3.605121	1.259243252	up	coding
7925033	C1orf131	NM_152379	RefSeq	2.782757	2.194123	1.503822196	up	coding
7925170	PP2672	AF193050	GenBank	2.00293	1.714427	1.221372274	up	coding
7925174	TOMM20	NM_014765	RefSeq	4.072053	3.365175	1.632268055	up	coding
7925184	RBM34	NM_015014	RefSeq	4.736646	4.449712	1.220044695	up	coding
7925342	ERO1LB	NM_019891	RefSeq	3.970569	3.607874	1.285825618	up	coding
7925419	ZP4	NM_021186	RefSeq	2.463475	2.741438	-1.212481723	down	coding
7925480	FH	NM_000143	RefSeq	2.513328	2.778978	-1.202177563	down	coding
7925511	PLD5	NM_152666	RefSeq	3.383262	3.030059	1.277393487	up	coding
7925550	ADSS	NM_001126	RefSeq	3.418501	3.842708	-1.341834739	down	coding
7925565	HNRNPU	NM_031844	RefSeq	4.090677	4.610103	-1.433384839	down	coding
7925672	ZNF670	NM_033213	RefSeq	2.308301	1.838644	1.384780198	up	coding
7925687	C1orf229	ENST00000408893	ENSEMBL	3.487005	3.189669	1.228873149	up	coding
7925737	OR11L1	NM_001001959	RefSeq	2.576928	2.863216	-1.219498514	down	coding
7925745	OR2M7	NM_001004691	RefSeq	2.255823	1.879914	1.297656913	up	coding
7925763	SH3BP5L	NM_030645	RefSeq	4.503704	5.081587	-1.492657327	down	coding
7925823	GTPBP4	NM_012341	RefSeq	3.680978	4.057957	-1.2986197	down	coding
7925918	AKR1C1	ENST00000434459	ENSEMBL	4.452334	4.108623	1.269016652	up	coding
7925950	UCN3	NM_053049	RefSeq	4.262416	3.966917	1.227309406	up	coding
7926037	PFKFB3	NM_001145443	RefSeq	4.557075	5.070532	-1.42746661	down	coding
7926207	CDC123	NM_006023	RefSeq	5.614664	5.278662	1.262253782	up	coding
7926259	MCM10	NM_018518	RefSeq	2.684179	2.308271	1.297656013	up	coding
7926330	MEIG1	NM_001080836	RefSeq	1.584963	1.870667	-1.219004963	down	coding
7926334	OLAH	NM_018324	RefSeq	2.975265	2.578908	1.316180178	up	coding
7926385	STAM	NM_003473	RefSeq	6.299534	6.666048	-1.289233874	down	coding
7926486	SLC39A12	ENST00000567893	ENSEMBL	2.330981	1.98445	1.271499593	up	coding
7926596	COMMD3	NM_012071	RefSeq	3.526097	3.996777	-1.38576248	down	coding
7926674	PTF1A	NM_178161	RefSeq	4.075338	3.444935	1.547997348	up	coding
7926677	OTUD1	NM_001145373	RefSeq	2.967428	3.495181	-1.441682024	down	coding
7926679	KIAA1217	NM_001098501	RefSeq	2.348502	2.056778	1.224102189	up	coding
7926715	GPR158	NM_020752	RefSeq	2.692282	2.263676	1.345932445	up	coding
7926766	GAD2	NM_001134366	RefSeq	2.715012	2.418794	1.227921216	up	coding
7926821	MASTL	NM_001172303	RefSeq	5.766795	5.333826	1.350008976	up	coding
7926836	RAB18	NM_021252	RefSeq	4.660418	4.941705	-1.215278527	down	coding
7926851	WAC	NM_100486	RefSeq	5.903339	6.335943	-1.349667469	down	coding
7926882	C10orf126	ENST00000375520	ENSEMBL	1.943095	2.371448	-1.345696435	down	coding
7927028	GJD4	NM_153368	RefSeq	2.878545	3.202266	-1.2515544	down	coding
7927095	PCMTD2	ENST00000299468	ENSEMBL	7.292828	6.863126	1.346955324	up	coding
7927108	BMS1	NM_014753	RefSeq	4.415678	3.952947	1.378148164	up	coding
7927233	FAM21C	NM_015262	RefSeq	4.575698	4.8782	-1.233281383	down	coding
7927277	GPRIN2	NM_014696	RefSeq	2.534098	3.015077	-1.395690448	down	coding
7927294		GENSCAN00000009270	ENSEMBL	2.744607	2.114205	1.547996275	up	coding
7927323	FAM21B	NM_018232	RefSeq	4.562567	4.870051	-1.237547586	down	coding
7927529	MSMB	NM_002443	RefSeq	2.414635	1.905744	1.422955949	up	coding
7927548	TIMM23	NM_006327	RefSeq	2.149782	1.8501	1.230873073	up	coding
7927599	ASAH2	NM_001143974	RefSeq	2.789792	3.223961	-1.351132349	down	coding
7927631	DKK1	NM_012242	RefSeq	2.556804	2.105107	1.367648035	up	coding
7927649	CISD1	NM_018464	RefSeq	2.693976	2.130499	1.477826598	up	coding
7927658	UBE2D1	NM_003338	RefSeq	3.112047	2.740338	1.293884644	up	coding
7927708		GENSCAN00000040083	ENSEMBL	2.636245	1.859964	1.712710129	up	coding
7927775	NRBF2	NM_030759	RefSeq	3.232329	3.526321	-1.226028061	down	coding
7927799	REEP3	NM_001001330	RefSeq	4.386588	3.979761	1.325766772	up	coding
7927803	LRRTM3	NM_178011	RefSeq	2.870842	2.590428	1.214543363	up	coding
7927854	HNRNPH3	NM_021644	RefSeq	5.88222	6.178933	-1.228342598	down	coding
7927955	KIAA1279	NM_015634	RefSeq	2.461951	2.883681	-1.339532886	down	coding
7927981	SUPV3L1	NM_003171	RefSeq	3.529123	3.960893	-1.348887472	down	coding
7928019	HK1	NM_033496	RefSeq	4.246076	4.802004	-1.470113966	down	coding
7928064	C10orf35	NM_145306	RefSeq	4.212412	3.655194	1.471429071	up	coding
7928119	EIF4EBP2	NM_004096	RefSeq	4.354556	4.736862	-1.30342358	down	coding
7928291	CHST3	NM_004273	RefSeq	3.900545	4.335847	-1.352193859	down	coding
7928300	ANAPC16	NM_001242547	RefSeq	3.67851	4.088283	-1.328476769	down	coding
7928308	DDIT4	NM_019058	RefSeq	3.530015	3.843228	-1.242471707	down	coding
7928354	FAM149B1	NM_173348	RefSeq	3.93619	4.282722	-1.271500474	down	coding
7928395	FUT11	NM_173540	RefSeq	3.973746	4.260034	-1.219498514	down	coding
7928401	CHCHD1	NM_203298	RefSeq	4.075569	3.756543	1.247488054	up	coding
7928444	VCL	NM_014000	RefSeq	7.687223	8.198665	-1.425474271	down	coding
7928524	VDAC2	NM_001184783	RefSeq	3.726005	4.446574	-1.647831812	down	coding
7928531	ZNF503-AS2	ENST00000425916	ENSEMBL	4.797291	4.241654	1.469817466	up	coding
7928534	C10orf11	NM_032024	RefSeq	2.735615	2.220343	1.429263582	up	coding
7928679	PLAC9	NM_001012973	RefSeq	4.081293	3.764307	1.245725327	up	coding
7928705	TSPAN14	NM_030927	RefSeq	5.46413	5.839541	-1.297209055	down	coding
7928789	RGR	NM_002921	RefSeq	2.782978	2.496074	1.220019325	up	coding
7928909	FAM35A	NM_019054	RefSeq	2.461803	3.217098	-1.687976712	down	coding
7928959	PTEN	NM_000314	RefSeq	6.484411	5.961233	1.437117477	up	coding
7928994	LIPK	NM_001080518	RefSeq	2.209138	2.650377	-1.357769892	down	coding
7929012	STAMBPL1	NM_020799	RefSeq	2.746427	3.432063	-1.60841088	down	coding
7929032	FAS	NM_000043	RefSeq	3.33555	3.607854	-1.207735055	down	coding
7929065	IFIT1	NM_001548	RefSeq	2.017001	1.584963	1.34913807	up	coding
7929132	PCGF5	NM_001257101	RefSeq	8.158199	8.450242	-1.224372885	down	coding
7929168	TNKS2	NM_025235	RefSeq	5.170255	5.462414	-1.224471334	down	coding
7929201	BTAF1	NM_003972	RefSeq	3.891714	4.184212	-1.224759091	down	coding
7929243	NHP2	NM_017838	RefSeq	3.329534	2.917743	1.330336304	up	coding
7929282	HHEX	NM_002729	RefSeq	5.21216	4.891595	1.248819526	up	coding
7929350	PDE6C	NM_006204	RefSeq	2.393657	2.102461	1.223654272	up	coding
7929466	CYP2C18	NM_000772	RefSeq	2.205598	1.925184	1.214543363	up	coding
7929487	CYP2C9	NM_000771	RefSeq	1.602679	2.056492	-1.369655436	down	coding
7929497	C10orf129	NM_207321	RefSeq	2.47209	2.195246	1.211541648	up	coding
7929511	ENTPD1	NM_001098175	RefSeq	3.034853	2.713175	1.249783328	up	coding
7929533	LOC100653119	ENST00000469549	ENSEMBL	2.203495	1.584963	1.535312145	up	coding
7929550	CCNJ	NM_019084	RefSeq	3.766414	3.444821	1.249709696	up	coding
7929562	ZNF518A	NM_014803	RefSeq	2.280882	1.997405	1.217124712	up	coding
7929574	DNTT	NM_001017520	RefSeq	2.58109	2.859053	-1.212481723	down	coding
7929634	ZDHHC16	NM_032327	RefSeq	4.309613	3.891408	1.336263942	up	coding
7929649	UBTD1	NM_024954	RefSeq	5.186348	4.803701	1.303731698	up	coding
7929653	ANKRD2	NM_001129981	RefSeq	3.578205	3.878259	-1.231190496	down	coding
7929711	GOLGA7B	NM_001010917	RefSeq	2.745155	2.319254	1.343411236	up	coding
7929719	R3HCC1L	NM_014472	RefSeq	3.687899	3.362359	1.253133398	up	coding
7929744	NKX2-3	NM_145285	RefSeq	2.778831	3.333458	-1.468788838	down	coding
7929831	HIF1AN	NM_017902	RefSeq	2.364675	2.825969	-1.37677614	down	coding
7929858	FAM178A	NM_018121	RefSeq	3.400124	2.778366	1.538749086	up	coding
7929882	SEMA4G	NM_017893	RefSeq	3.653678	3.252639	1.320458536	up	coding
7929947	TLX1	NM_001195517	RefSeq	2.279775	2.818095	-1.45228037	down	coding
7929976	DPCD	NM_015448	RefSeq	5.442938	5.135513	1.237496976	up	coding
7930074	NFKB2	NM_001077494	RefSeq	3.652651	4.294831	-1.560685669	down	coding
7930106	TMEM180	NM_024789	RefSeq	3.564567	3.074827	1.404191792	up	coding
7930139	TRIM8	NM_030912	RefSeq	4.631682	5.201239	-1.484067797	down	coding
7930170	C10orf32	NM_001136200	RefSeq	3.155471	2.363078	1.73194486	up	coding
7930194	CNNM2	NM_017649	RefSeq	4.337806	4.654224	-1.245234972	down	coding
7930226	PDCD11	ENST00000369797	ENSEMBL	2.754849	3.089719	-1.261263752	down	coding
7930276	SLK	NM_014720	RefSeq	5.071954	5.421874	-1.274489953	down	coding
7930311	GSTO2	NM_183239	RefSeq	3.669988	3.27241	1.317294576	up	coding
7930380	ADD3	NM_016824	RefSeq	6.919654	7.281662	-1.285213464	down	coding
7930413	DUSP5	NM_004419	RefSeq	4.022465	3.731934	1.223090367	up	coding
7930454	PDCD4	BX537500	GenBank	4.650779	5.261787	-1.527325967	down	coding
7930470	SHOC2	NM_001269039	RefSeq	9.420579	9.85013	-1.346814352	down	coding
7930498	ACSL5	NM_016234	RefSeq	2.765454	3.510494	-1.676020738	down	coding
7930663	VWA2	NM_198496	RefSeq	3.845633	3.549414	1.227922067	up	coding
7930682	FAM160B1	ENST00000369250	ENSEMBL	5.3758	5.641232	-1.201995921	down	coding
7930777	PNLIP	NM_000936	RefSeq	2.212501	1.912447	1.231190496	up	coding
7930804	PNLIPRP2	NM_005396	RefSeq	2.83236	2.543549	1.221633051	up	coding
7930818	ENO4	NM_001242699	RefSeq	2.590877	2.161807	1.346365394	up	coding
7930857	EMX2	NM_004098	RefSeq	2.858887	2.521408	1.263546712	up	coding
7930882	FAM45A	NM_207009	RefSeq	3.888474	4.489218	-1.516498425	down	coding
7930894	GRK5	NM_005308	RefSeq	6.239706	6.693612	-1.36974373	down	coding
7930994	C10orf85	ENST00000369071	ENSEMBL	2.751894	3.015871	-1.200784284	down	coding
7931081	PLEKHA1	NM_001001974	RefSeq	3.702336	3.358625	1.269016652	up	coding
7931155	FAM24A	NM_001029888	RefSeq	3.426279	2.93847	1.402313584	up	coding
7931181	HMX3	NM_001105574	RefSeq	3.462642	2.980864	1.39646363	up	coding
7931199	GPR26	NM_153442	RefSeq	3.265181	2.966692	1.229855655	up	coding
7931216	FAM175B	NM_032182	RefSeq	4.422024	4.742883	-1.249074043	down	coding
7931268	BCCIP	NM_016567	RefSeq	3.425262	3.154155	1.206733416	up	coding
7931353	PTPRE	NM_130435	RefSeq	4.64198	4.967521	-1.253134267	down	coding
7931455	LRRC27	NM_001143757	RefSeq	4.015803	3.465177	1.464721115	up	coding
7931469	PWWP2B	NM_001098637	RefSeq	4.519901	4.225019	1.226784633	up	coding
7931519	KNDC1	NM_152643	RefSeq	3.759884	4.181508	-1.339434469	down	coding
7931728	LARP4B	NM_015155	RefSeq	3.119498	3.615965	-1.410754547	down	coding
7931748	IDI2	NM_033261	RefSeq	2.42536	2.119442	1.236204995	up	coding
7931810	KLF6	NM_001160125	RefSeq	4.939724	5.395304	-1.371334005	down	coding
7931822	LOC100128356	AY423624	GenBank	3.084489	2.621927	1.377986735	up	coding
7931832	LOC100653286	ENST00000380753	ENSEMBL	2.114443	1.673493	1.357497932	up	coding
7931873	GDI2	NM_001494	RefSeq	7.115334	7.404898	-1.222270837	down	coding
7931888	ANKRD16	NM_019046	RefSeq	1.986748	2.327795	-1.266675519	down	coding
7931914	IL2RA	NM_000417	RefSeq	3.063559	3.454734	-1.311461086	down	coding
7932019	C10orf31	ENST00000379256	ENSEMBL	2.70964	2.435247	1.209485103	up	coding
7932023	USP6NL	NM_001080491	RefSeq	3.107382	3.470076	-1.285824727	down	coding
7932041	UPF2	NM_080599	RefSeq	5.273118	4.916645	1.2802921	up	coding
7932082	CCDC3	NM_031455	RefSeq	3.066754	3.581947	-1.42918532	down	coding
7932118	BEND7	NM_152751	RefSeq	3.554273	3.233874	1.248675842	up	coding
7932227	NMT2	NM_004808	RefSeq	3.331584	3.668876	-1.263382943	down	coding
7932243	FAM171A1	NM_001010924	RefSeq	2.359102	3.085629	-1.654651052	down	coding
7932554	ARHGAP21	NM_020824	RefSeq	6.601895	7.185423	-1.498509261	down	coding
7932598	ENKUR	NM_145010	RefSeq	9.25146	9.51998	-1.204571475	down	coding
7932678	YME1L1	NM_139312	RefSeq	6.008944	6.34844	-1.265314484	down	coding
7932867	ZNF438	NM_182755	RefSeq	2.268854	2.543817	-1.209963058	down	coding
7932885	ARHGAP12	NM_018287	RefSeq	3.526885	2.970061	1.471027279	up	coding
7932964	C1D	NM_006333	RefSeq	4.450837	3.921037	1.443729038	up	coding
7932985	NRP1	NM_003873	RefSeq	2.432866	2.776589	-1.269027207	down	coding
7933073	GJD4	NM_153368	RefSeq	4.062086	4.378025	-1.244821601	down	coding
7933084	NAMPT	NM_005746	RefSeq	4.151318	4.835535	-1.606829663	down	coding
7933105	ZNF25	NM_145011	RefSeq	4.409149	4.904162	-1.409333454	down	coding
7933115	SEPT7L	ENST00000239730	ENSEMBL	3.595063	3.909427	-1.243463362	down	coding
7933194	CXCL12	NM_199168	RefSeq	2.089976	2.510503	-1.338416374	down	coding
7933228	8-Mar	NM_145021	RefSeq	4.613695	5.189658	-1.490672156	down	coding
7933263	PTPN20B	NM_001042357	RefSeq	2.204373	1.926409	1.212482563	up	coding
7933312	ANXA8L1	NM_001098845	RefSeq	2.62232	3.032762	-1.329092947	down	coding
7933437	PTPN20A	NM_001042389	RefSeq	2.550885	2.073387	1.392326922	up	coding
7933442	PTPN20B	NM_001042361	RefSeq	1.770345	2.082473	-1.241537639	down	coding
7933484	LRRC18	NM_001006939	RefSeq	2.394847	2.098629	1.227921216	up	coding
7933488	VSTM4	NM_001031746	RefSeq	2.189856	2.547469	-1.281304171	down	coding
7933501	DRGX	NM_001080520	RefSeq	3.369618	4.045911	-1.598028347	down	coding
7933561	PARG	NM_003631	RefSeq	1.942175	3.010486	-2.096976945	down	coding
7933665	MBL2	NM_000242	RefSeq	2.987384	2.39875	1.503822196	up	coding
7933707	ZWINT	NM_032997	RefSeq	3.145555	3.493782	-1.272995218	down	coding
7933821	RHOBTB1	NM_014836	RefSeq	6.006378	6.475055	-1.383839858	down	coding
7933842	TMEM26	NM_178505	RefSeq	1.874936	2.272009	-1.316833552	down	coding
7933872	EGR2	NM_000399	RefSeq	4.704588	4.237633	1.382189093	up	coding
7933933	DNAJC12	NM_021800	RefSeq	2.619626	2.143448	1.39105359	up	coding
7933982	PBLD	NM_001033083	RefSeq	4.893898	4.617054	1.211541648	up	coding
7933999	RUFY2	NM_017987	RefSeq	4.947857	5.441815	-1.408303228	down	coding
7934026	DNA2	NM_001080449	RefSeq	3.975331	3.608238	1.289751389	up	coding
7934122	SAR1A	NM_001142648	RefSeq	5.35531	4.85894	1.410659698	up	coding
7934185	C10orf54	NM_022153	RefSeq	4.997936	5.284204	-1.219481608	down	coding
7934196	PSAP	NM_002778	RefSeq	7.491077	7.991639	-1.414764575	down	coding
7934228	ASCC1	NM_001198799	RefSeq	2.28879	2.817481	-1.44261967	down	coding
7934255	MICU1	NM_006077	RefSeq	6.315483	6.686971	-1.293686455	down	coding
7934278	P4HA1	NM_001017962	RefSeq	2.272345	2.973286	-1.625564724	down	coding
7934299		U88048	GenBank	2.309064	2.826592	-1.431500327	down	coding
7934411	USP54	NM_152586	RefSeq	2.874414	2.511719	1.285825618	up	coding
7934544	COMTD1	NM_144589	RefSeq	4.4643	4.734759	-1.206191522	down	coding
7934690	ZCCHC24	NM_153367	RefSeq	4.11283	3.833026	1.214029939	up	coding
7934719	SFTPD	NM_003019	RefSeq	3.852403	4.283346	-1.348114468	down	coding
7934733	ANXA11	NM_145869	RefSeq	5.409848	5.88229	-1.38745598	down	coding
7934753	EIF5AL1	NM_001099692	RefSeq	7.031452	7.404696	-1.295262045	down	coding
7934779	LRIT2	NM_001017924	RefSeq	1.940605	1.632438	1.238133603	up	coding
7934838		GENSCAN00000038938	ENSEMBL	2.346048	2.019874	1.253684215	up	coding
7934898	ANKRD22	NM_144590	RefSeq	1.584963	2.265846	-1.603120643	down	coding
7935006	FGFBP3	NM_152429	RefSeq	2.864145	3.273841	-1.328405867	down	coding
7935027	IDE	NM_004969	RefSeq	3.062135	3.465006	-1.32213638	down	coding
7935180	PDLIM1	NM_020992	RefSeq	9.353113	9.708893	-1.279677258	down	coding
7935251	TCTN3	NM_015631	RefSeq	2.784016	3.081073	-1.228635522	down	coding
7935510	MORN4	NM_178832	RefSeq	3.165929	2.708842	1.372767212	up	coding
7935521	AVPI1	NM_021732	RefSeq	3.174597	2.628252	1.460381198	up	coding
7935535	CRTAC1	NM_001206528	RefSeq	3.560547	3.251954	1.238499254	up	coding
7935553	LOXL4	NM_032211	RefSeq	3.170519	2.726623	1.36027279	up	coding
7935627	GOT1	NM_002079	RefSeq	2.909956	3.41898	-1.423087135	down	coding
7935660	DNMBP	ENST00000324109	ENSEMBL	2.570602	2.901038	-1.257393317	down	coding
7935863		AF090931	GenBank	2.102021	1.760424	1.267158507	up	coding
7935892	FGF8	NM_033164	RefSeq	3.72208	3.445236	1.211541648	up	coding
7935930		GENSCAN00000015835	ENSEMBL	2.435656	2.76972	-1.260559311	down	coding
7935968	LDB1	NM_001113407	RefSeq	4.695984	5.047036	-1.275490364	down	coding
7935990	PSD	NM_002779	RefSeq	3.834469	3.478455	1.279884834	up	coding
7936041	ARL3	NM_004311	RefSeq	2.839103	3.261778	-1.340410599	down	coding
7936083	PCGF6	NM_032154	RefSeq	3.29845	2.696289	1.517988646	up	coding
7936100	CALHM2	NM_015916	RefSeq	4.646704	5.063233	-1.334712485	down	coding
7936115	SH3PXD2A	ENST00000369774	ENSEMBL	3.672134	3.342306	1.256863521	up	coding
7936463	ABLIM1	NM_002313	RefSeq	5.75035	6.261125	-1.424815385	down	coding
7936507	C10orf82	ENST00000369210	ENSEMBL	2.866332	2.519801	1.271499593	up	coding
7936516	HSPA12A	ENST00000369209	ENSEMBL	3.011184	3.397227	-1.306804203	down	coding
7936529	KIAA1598	NM_001127211	RefSeq	3.116491	3.387421	-1.206585374	down	coding
7936578	FAM204A	NM_022063	RefSeq	5.365789	5.046699	1.247543395	up	coding
7936793	C10orf120	NM_001010912	RefSeq	2.686376	2.086587	1.515494903	up	coding
7936817	C10orf88	NM_024942	RefSeq	4.443594	4.875334	-1.348859423	down	coding
7936856	CHST15	NM_015892	RefSeq	4.518274	4.874945	-1.280467823	down	coding
7936882	NKX1-2	NM_001146340	RefSeq	2.865403	3.173996	-1.238499254	down	coding
7936904	CTBP2	NM_001329	RefSeq	3.376623	3.773281	-1.316454811	down	coding
7936928	MMP21	NM_147191	RefSeq	2.475474	2.861639	-1.306914716	down	coding
7936968	ADAM12	NM_003474	RefSeq	3.048822	3.429316	-1.30178753	down	coding
7937150	ADAM8	NM_001109	RefSeq	3.158285	3.569866	-1.330142673	down	coding
7937208	C10orf125	NM_001098483	RefSeq	3.854011	4.152886	-1.230184753	down	coding
7937251	FRG2	NM_001005217	RefSeq	3.444448	3.056075	1.30891644	up	coding
7937287	PSMD13	NM_002817	RefSeq	2.794711	3.383292	-1.503766951	down	coding
7937330	IFITM2	NM_006435	RefSeq	5.008803	4.65119	1.281304171	up	coding
7937438	TMEM80	NM_174940	RefSeq	3.465585	3.805312	-1.265517099	down	coding
7937465	TALDO1	NM_006755	RefSeq	7.821042	8.134851	-1.242985098	down	coding
7937485	PNPLA2	NM_020376	RefSeq	4.211582	4.725015	-1.427442864	down	coding
7937533	AP2A2	ENST00000332231	ENSEMBL	3.115222	3.387065	-1.207349196	down	coding
7937667	BRSK2	NM_001256627	RefSeq	4.326033	4.655416	-1.2564759	down	coding
7937698	KRTAP5-1	NM_001005922	RefSeq	4.587312	5.365531	-1.715012391	down	coding
7937700	KRTAP5-5	NM_001001480	RefSeq	2.674164	3.649944	-1.966704218	down	coding
7937713	SYT8	NM_138567	RefSeq	3.95814	3.691497	1.203005301	up	coding
7937728	TNNI2	NM_001145829	RefSeq	4.562042	4.278873	1.216864896	up	coding
7937749	TNNT3	NM_001042782	RefSeq	5.07257	4.759798	1.242091969	up	coding
7937802	CD81	NM_004356	RefSeq	3.576314	4.077774	-1.415645464	down	coding
7937813	TSSC4	NM_005706	RefSeq	4.313493	3.995241	1.246818961	up	coding
7937866	LOC100505870	XM_003118633	RefSeq	2.895099	2.314981	1.494971519	up	coding
7937915	RRM1	NM_001033	RefSeq	3.417667	2.99056	1.34453471	up	coding
7937934		GENSCAN00000025163	ENSEMBL	3.000859	2.488356	1.426522992	up	coding
7937946	OR52I2	NM_001005170	RefSeq	2.502327	2.176787	1.253133398	up	coding
7937957		ENST00000357170	ENSEMBL	2.220748	1.844121	1.298302891	up	coding
7937973	OR51F2	NM_001004753	RefSeq	2.325537	1.902395	1.34084456	up	coding
7937982	OR51A7	NM_001004749	RefSeq	2.285005	1.954801	1.257191131	up	coding
7937988		GENSCAN00000004436	ENSEMBL	1.584963	1.93195	-1.271901546	down	coding
7937990	HBG1	NM_000559	RefSeq	3.325829	2.521379	1.746479853	up	coding
7937993	HBG1	NM_000559	RefSeq	3.325829	2.521379	1.746479853	up	coding
7938002	OR51J1	ENST00000332043	ENSEMBL	2.142107	1.784494	1.281304171	up	coding
7938004	OR51Q1	NM_001004757	RefSeq	1.584963	2.047461	-1.377925607	down	coding
7938012	TRIM6-TRIM34	ENST00000354852	ENSEMBL	2.240548	1.896837	1.269016652	up	coding
7938047		GENSCAN00000004399	ENSEMBL	2.6397	2.209944	1.347005741	up	coding
7938049	OR56B1	NM_001005180	RefSeq	1.672897	2.061686	-1.30929392	down	coding
7938055		GENSCAN00000004441	ENSEMBL	2.38355	1.928453	1.370874973	up	coding
7938059	OR52N2	NM_001005174	RefSeq	2.206309	2.531016	-1.252410058	down	coding
7938066	OR56A3	NM_001003443	RefSeq	2.631393	2.901937	-1.20626259	down	coding
7938074		ENST00000316517	ENSEMBL	2.774067	2.471564	1.233282238	up	coding
7938100	SMPD1	NM_000543	RefSeq	4.309728	4.63802	-1.255526083	down	coding
7938118	DNHD1	NM_144666	RefSeq	2.239726	2.745052	-1.419444066	down	coding
7938128	DNHD1	NM_144666	RefSeq	2.575555	2.902797	-1.254612638	down	coding
7938139	DNHD1	NM_144666	RefSeq	2.410221	2.756753	-1.271500474	down	coding
7938154	ILK	NM_004517	RefSeq	7.782791	8.147618	-1.287727203	down	coding
7938172	OR10A5	NM_178168	RefSeq	2.109654	1.765943	1.269016652	up	coding
7938213	SYT9	NM_175733	RefSeq	1.917409	2.229536	-1.241536779	down	coding
7938231	PPFIBP2	NM_001256569	RefSeq	3.747098	4.090951	-1.269141563	down	coding
7938295	RPL27A	NM_000990	RefSeq	3.809248	3.428629	1.301900327	up	coding
7938313	IPO7	NM_006391	RefSeq	5.223192	4.610866	1.528721921	up	coding
7938364	WEE1	ENST00000524549	ENSEMBL	2.781851	2.312193	1.384781158	up	coding
7938366	WEE1	ENST00000524549	ENSEMBL	3.567717	3.289754	1.212481723	up	coding
7938370	SWAP70	NM_015055	RefSeq	4.67142	4.969947	-1.229888049	down	coding
7938390	ADM	NM_001124	RefSeq	3.169716	3.759204	-1.504712643	down	coding
7938396	AMPD3	NM_000480	RefSeq	3.117515	3.480209	-1.285824727	down	coding
7938422	CTR9	NM_014633	RefSeq	5.23169	5.621824	-1.310515121	down	coding
7938485	MICAL2	NM_014632	RefSeq	2.872869	2.53507	1.263827007	up	coding
7938608	SPON1	NM_006108	RefSeq	2.501515	2.871386	-1.292237279	down	coding
7938629	PDE3B	NM_000922	RefSeq	3.768198	4.061931	-1.225807978	down	coding
7938652	INSC	NM_001042536	RefSeq	2.343863	2.080466	1.200301635	up	coding
7938669	C11orf58	NM_014267	RefSeq	6.735321	7.108918	-1.29557901	down	coding
7938730	MYOD1	NM_002478	RefSeq	2.775487	2.502335	1.208445156	up	coding
7938746	MRGPRX4	NM_054032	RefSeq	2.098699	2.390109	-1.223835794	down	coding
7938777	LDHA	NM_005566	RefSeq	4.707572	5.045667	-1.264086335	down	coding
7938816	ZDHHC13	NM_019028	RefSeq	2.825741	3.151779	-1.253566038	down	coding
7938907	SLC6A5	NM_004211	RefSeq	2.268215	2.580343	-1.241537639	down	coding
7939024	ANO3	NM_031418	RefSeq	1.849133	2.243336	-1.314216536	down	coding
7939070		GENSCAN00000019616	ENSEMBL	2.295704	1.851241	1.360807502	up	coding
7939120	RCN1	NM_002901	RefSeq	3.607187	2.953884	1.572764867	up	coding
7939197	HIPK3	NM_005734	RefSeq	5.723349	6.297228	-1.488520407	down	coding
7939265	NAT10	NM_024662	RefSeq	3.239069	3.550961	-1.241334562	down	coding
7939298	CAT	NM_001752	RefSeq	3.387339	3.972306	-1.500004678	down	coding
7939341	CD44	NM_001202555	RefSeq	6.524896	7.050226	-1.439262757	down	coding
7939374		AF274942	GenBank	2.85508	2.574666	1.214543363	up	coding
7939465	HSD17B12	NM_016142	RefSeq	2.731636	2.224322	1.421401375	up	coding
7939494	ACCSL	NM_001031854	RefSeq	4.131495	3.510852	1.537560309	up	coding
7939524	EXT2	NM_207122	RefSeq	3.824028	4.175018	-1.275435551	down	coding
7939595	CRY2	NM_021117	RefSeq	2.680635	2.403791	1.211541648	up	coding
7939613	MAPK8IP1	NM_005456	RefSeq	3.085794	3.515534	-1.346990803	down	coding
7939657	DGKZ	ENST00000343674	ENSEMBL	3.779389	4.132251	-1.277091594	down	coding
7939723	C11orf49	NM_001003678	RefSeq	3.395899	3.91782	-1.435865882	down	coding
7939751	NR1H3	NM_005693	RefSeq	2.673115	2.240601	1.349583275	up	coding
7939767	MADD	NM_130476	RefSeq	6.303284	6.700383	-1.316857284	down	coding
7939805	SLC39A13	NM_001128225	RefSeq	3.617949	4.539363	-1.893970684	down	coding
7939839	PTPRJ	NM_002843	RefSeq	7.726891	8.266504	-1.453582544	down	coding
7939865	OR4B1	NM_001005470	RefSeq	1.911281	1.630867	1.214543363	up	coding
7939930	OR4S2	NM_001004059	RefSeq	2.341348	1.983735	1.281304171	up	coding
7939932	OR4C6	NM_001004704	RefSeq	1.690104	1.986322	-1.227921216	down	coding
7939944	OR5L1	NM_001004738	RefSeq	1.875806	1.584963	1.223354903	up	coding
7939948	OR5L2	NM_001004739	RefSeq	2.144743	1.584963	1.47404442	up	coding
7939950	OR5D16	NM_001005496	RefSeq	1.903546	1.584963	1.247105054	up	coding
7939954	TRIM51	NM_032681	RefSeq	2.759436	2.160823	1.514260064	up	coding
7939988	OR5M3	NM_001004742	RefSeq	1.584963	2.15354	-1.483060035	down	coding
7939990		GENSCAN00000045775	ENSEMBL	2.156889	1.810357	1.271500474	up	coding
7939996		GENSCAN00000045810	ENSEMBL	3.3019	2.627283	1.596172972	up	coding
7940005	P2RX3	NM_002559	RefSeq	3.039659	3.479763	-1.356702125	down	coding
7940022	RTN4RL2	NM_178570	RefSeq	3.155776	3.549979	-1.314216536	down	coding
7940026		AF159055	GenBank	3.729594	3.24946	1.394873219	up	coding
7940046	CLP1	NM_006831	RefSeq	3.583039	2.96128	1.538750153	up	coding
7940066	TMX2	NM_001144012	RefSeq	4.232447	4.728513	-1.41036248	down	coding
7940135	GLYATL1	NM_080661	RefSeq	3.13895	2.83374	1.235598479	up	coding
7940173	OR5A1	NM_001004728	RefSeq	2.988317	2.601539	1.307470141	up	coding
7940182	OR4D10	NM_001004705	RefSeq	3.256153	2.450437	1.748013104	up	coding
7940287	MS4A1	NM_152866	RefSeq	4.734537	5.486891	-1.684539199	down	coding
7940333	MS4A15	NM_152717	RefSeq	2.695279	3.132849	-1.354321257	down	coding
7940349	CCDC86	NM_024098	RefSeq	3.925608	3.565331	1.283672341	up	coding
7940372	TMEM109	NM_024092	RefSeq	4.351036	3.706812	1.562898405	up	coding
7940377	TMEM132A	NM_017870	RefSeq	3.813566	4.145504	-1.258703079	down	coding
7940409	CD5	NM_014207	RefSeq	4.618985	4.89493	-1.210786924	down	coding
7940421	PGA5	NM_014224	RefSeq	2.288283	2.700525	-1.330752245	down	coding
7940431	PGA5	NM_014224	RefSeq	2.266434	2.7043	-1.354599154	down	coding
7940441	PGA5	NM_014224	RefSeq	2.213308	2.651175	-1.354600093	down	coding
7940508	DAGLA	NM_006133	RefSeq	2.83567	2.33606	1.413831313	up	coding
7940600	INCENP	NM_020238	RefSeq	3.154259	3.514889	-1.28398647	down	coding
7940711	TMEM179B	NM_199337	RefSeq	4.879177	5.394712	-1.429524157	down	coding
7940737	SLC22A10	NM_001039752	RefSeq	2.052056	1.619541	1.349584211	up	coding
7940762	LGALS12	NM_001142535	RefSeq	6.712749	7.200003	-1.401774223	down	coding
7940790	C11orf84	ENST00000294244	ENSEMBL	4.442021	4.076302	1.288523635	up	coding
7940824	NAA40	NM_024771	RefSeq	3.011795	2.526178	1.400184557	up	coding
7940869	FERMT3	NM_178443	RefSeq	7.685681	8.100459	-1.333093527	down	coding
7940891	DNAJC4	NM_005528	RefSeq	5.129407	5.479529	-1.274668414	down	coding
7940959	GPR137	NM_001170881	RefSeq	3.70487	3.996158	-1.223732306	down	coding
7941004	CCDC88B	NM_032251	RefSeq	3.937882	4.331478	-1.313663708	down	coding
7941104	ARL2	NM_001199745	RefSeq	4.202102	4.899509	-1.621587643	down	coding
7941122	SAC3D1	NM_013299	RefSeq	4.221264	4.58304	-1.285006805	down	coding
7941179	CAPN1	NM_005186	RefSeq	6.801029	7.309034	-1.422082339	down	coding
7941236	CDC42EP2	NM_006779	RefSeq	4.410641	4.088571	1.250122957	up	coding
7941243	DPF2	NM_006268	RefSeq	5.057649	5.628167	-1.485056685	down	coding
7941269		ENST00000309775	ENSEMBL	4.117822	4.58568	-1.383054493	down	coding
7941296	SSSCA1	NM_006396	RefSeq	3.125534	2.668991	1.372249677	up	coding
7941350	PCNXL3	NM_032223	RefSeq	4.083249	4.359488	-1.21103369	down	coding
7941364	PCNXL3	NM_032223	RefSeq	4.622558	4.990427	-1.29044531	down	coding
7941401	OVOL1	NM_004561	RefSeq	2.297524	2.655137	-1.281304171	down	coding
7941469	TSGA10IP	NM_152762	RefSeq	5.00745	4.736995	1.206188178	up	coding
7941501	BANF1	NM_003860	RefSeq	6.560996	6.259502	1.23242	up	coding
7941511	SF3B2	NM_006842	RefSeq	4.854928	5.153309	-1.229763592	down	coding
7941537	PACS1	NM_018026	RefSeq	5.141766	5.662718	-1.434901793	down	coding
7941565	KLC2	NM_001134774	RefSeq	3.40928	3.041869	1.290035708	up	coding
7941594	TMEM151A	NM_153266	RefSeq	3.568474	3.297959	1.206238343	up	coding
7941608		GENSCAN00000037226	ENSEMBL	3.624006	3.282311	1.267244586	up	coding
7941610	PELI3	NM_001243136	RefSeq	2.902209	3.390153	-1.402444812	down	coding
7941709	RBM4	NM_002896	RefSeq	4.912294	4.600277	1.24144212	up	coding
7941797	ADRBK1	NM_001619	RefSeq	5.631625	5.97682	-1.270322672	down	coding
7941822	ANKRD13D	NM_207354	RefSeq	3.246346	3.808669	-1.47664497	down	coding
7941917	CABP4	NM_145200	RefSeq	2.720322	3.279269	-1.473193564	down	coding
7941961	ALDH3B1	NM_000694	RefSeq	3.484747	3.853024	-1.290810305	down	coding
7941985	TCIRG1	NM_006019	RefSeq	4.704105	5.206671	-1.416731143	down	coding
7942168	FADD	NM_003824	RefSeq	4.032747	3.71995	1.242113493	up	coding
7942174	PPFIA1	NM_003626	RefSeq	4.176197	4.808882	-1.550447849	down	coding
7942204	CTTN	NM_138565	RefSeq	6.872042	7.302023	-1.347215834	down	coding
7942328	FOLR3	NM_000804	RefSeq	2.965176	3.372541	-1.32626126	down	coding
7942332	FOLR1	NM_016729	RefSeq	2.49013	2.802258	-1.241537639	down	coding
7942342	INPPL1	NM_001567	RefSeq	4.206607	4.477538	-1.206586211	down	coding
7942400	P2RY2	NM_176071	RefSeq	3.24767	2.715174	1.446429493	up	coding
7942417	ARHGEF17	NM_014786	RefSeq	2.48056	3.098143	-1.534302553	down	coding
7942453	PLEKHB1	NM_021200	RefSeq	2.899397	2.545839	1.277707851	up	coding
7942476	PAAF1	NM_001267803	RefSeq	2.175458	2.832307	-1.576635321	down	coding
7942527	POLD3	NM_006591	RefSeq	2.102196	2.39128	-1.221864242	down	coding
7942586	RPS3	NM_001260507	RefSeq	8.536059	9.010361	-1.389245917	down	coding
7942596	SERPINH1	NM_001235	RefSeq	3.290459	2.960811	1.256706716	up	coding
7942674	TSKU	NM_001258210	RefSeq	3.596499	3.938412	-1.267436089	down	coding
7942769	DKFZp434E1119	AL834516	GenBank	2.350617	2.631089	-1.214592192	down	coding
7942796	KCTD21	NM_001029859	RefSeq	2.038381	2.455096	-1.334884575	down	coding
7942858	ANKRD42	ENST00000393389	ENSEMBL	2.613975	2.975881	-1.285122602	down	coding
7942879	TMEM126B	NM_001193537	RefSeq	3.180266	3.618755	-1.355184238	down	coding
7942932	C11orf73	NM_016401	RefSeq	2.813268	2.522072	1.223654272	up	coding
7943025	TRIM49L1	NM_001105522	RefSeq	2.094331	2.400668	-1.236564077	down	coding
7943051	NAALAD2	NM_005467	RefSeq	2.015529	1.721238	1.226282183	up	coding
7943098	MTNR1B	NM_005959	RefSeq	3.334128	2.9724	1.284964053	up	coding
7943126	KIAA1731	NM_033395	RefSeq	3.164674	3.450479	-1.219090306	down	coding
7943218	PANX1	NM_015368	RefSeq	6.003331	6.437238	-1.350887	down	coding
7943263	AMOTL1	NM_130847	RefSeq	3.826374	4.090972	-1.201301266	down	coding
7943349	ARHGAP42	NM_152432	RefSeq	2.761046	2.17772	1.498299461	up	coding
7943376	KIAA1377	NM_020802	RefSeq	1.968692	1.677496	1.223654272	up	coding
7943413	BIRC3	NM_001165	RefSeq	5.352281	5.615709	-1.200327427	down	coding
7943562	ELMOD1	NM_001130037	RefSeq	2.382798	2.056796	1.253534758	up	coding
7943620	ATM	NM_000051	RefSeq	3.588149	3.875386	-1.22030096	down	coding
7943707	SKCG-1	AY662656	GenBank	1.721949	2.013145	-1.223654272	down	coding
7943715	ZC3H12C	NM_033390	RefSeq	4.344578	4.62755	-1.216698745	down	coding
7943740	C11orf88	NM_207430	RefSeq	2.653208	2.355672	1.229043518	up	coding
7944011	REXO2	NM_015523	RefSeq	4.763593	4.455396	1.23815935	up	coding
7944035	APOC3	NM_000040	RefSeq	3.146814	3.443032	-1.227921216	down	coding
7944096	RNF214	NM_207343	RefSeq	2.970271	2.690941	1.213631133	up	coding
7944195	UBE4A	NM_004788	RefSeq	4.308901	4.973886	-1.585551788	down	coding
7944223	MLL	NM_005933	RefSeq	5.574365	5.862177	-1.220787419	down	coding
7944271	TTC36	NM_001080441	RefSeq	4.449225	4.725222	-1.210830566	down	coding
7944275	TMEM25	NM_001144034	RefSeq	2.585205	2.931736	-1.271499593	down	coding
7944285	ARCN1	NM_001655	RefSeq	5.186331	4.842359	1.269246252	up	coding
7944302	PHLDB1	NM_015157	RefSeq	3.784343	3.513078	1.206865581	up	coding
7944335	CXCR5	NM_032966	RefSeq	3.224099	3.531524	-1.237496976	down	coding
7944341	UPK2	NM_006760	RefSeq	2.585018	2.938576	-1.277707851	down	coding
7944375	TRAPPC4	NM_016146	RefSeq	4.600058	4.311462	1.221451009	up	coding
7944382	VPS11	NM_021729	RefSeq	2.505103	2.867798	-1.285825618	down	coding
7944401	HMBS	NM_000190	RefSeq	2.986322	2.592118	1.314217447	up	coding
7944510	RNF26	NM_032015	RefSeq	3.800232	3.502079	1.229569258	up	coding
7944560	ARHGEF12	NM_001198665	RefSeq	6.67925	7.025416	-1.271177946	down	coding
7944632	TECTA	NM_005422	RefSeq	2.013643	2.303441	-1.222469101	down	coding
7944801	OR10G8	NM_001004464	RefSeq	2.314327	1.988786	1.253134267	up	coding
7944834	OR8G2	NM_001007249	RefSeq	1.584963	2.140477	-1.469692158	down	coding
7944838	OR8G5	NM_001005198	RefSeq	2.179558	1.747043	1.349584211	up	coding
7944869	SPA17	NM_017425	RefSeq	2.407567	1.77199	1.553558965	up	coding
7944876	NRGN	NM_006176	RefSeq	9.074106	9.337242	-1.200084507	down	coding
7944882	ROBO3	NM_022370	RefSeq	2.711258	2.321414	1.310251717	up	coding
7944913	CCDC15	NM_025004	RefSeq	2.348525	2.684469	-1.262203037	down	coding
7944931	SLC37A2	NM_198277	RefSeq	2.972255	2.691841	1.214543363	up	coding
7945014	CHEK1	NM_001114121	RefSeq	2.799154	3.178366	-1.300631257	down	coding
7945045	DDX25	NM_013264	RefSeq	1.999528	1.697335	1.233017264	up	coding
7945071	FOXRED1	NM_017547	RefSeq	2.80878	3.134707	-1.253469594	down	coding
7945101	DCPS	NM_014026	RefSeq	2.738536	3.258156	-1.4335776	down	coding
7945132	FLI1	NM_002017	RefSeq	8.195568	8.556755	-1.284482291	down	coding
7945162	BARX2	NM_003658	RefSeq	2.773566	3.10951	-1.262203037	down	coding
7945169	TMEM45B	NM_138788	RefSeq	2.326173	2.828847	-1.416837203	down	coding
7945262	JAM3	NM_032801	RefSeq	6.124788	6.741819	-1.533715615	down	coding
7945283	ACAD8	NM_014384	RefSeq	4.037851	3.720861	1.245728781	up	coding
7945296	GLB1L3	NM_001080407	RefSeq	1.917099	2.220287	-1.233867947	down	coding
7945321	GLB1L2	NM_138342	RefSeq	2.700901	2.33869	1.285394318	up	coding
7945394	ANO9	NM_001012302	RefSeq	3.213795	3.713658	-1.414079273	down	coding
7945550		GENSCAN00000034869	ENSEMBL	4.021923	3.73038	1.223948623	up	coding
7945573	POLR2L	NM_021128	RefSeq	5.720454	6.088277	-1.290404165	down	coding
7945595	MUC6	NM_005961	RefSeq	2.829533	2.485822	1.269016652	up	coding
7945648	KRTAP5-2	NM_001004325	RefSeq	3.450278	4.233212	-1.720626545	down	coding
7945663	IFITM10	NM_001170820	RefSeq	2.527339	2.856795	-1.256539479	down	coding
7945666	CTSD	NM_001909	RefSeq	6.452436	6.795545	-1.268487234	down	coding
7945712	TH	NM_000360	RefSeq	4.610894	4.336416	1.209556365	up	coding
7945742	TRPM5	NM_014555	RefSeq	3.024026	3.460143	-1.352957949	down	coding
7945803	CARS	NM_139273	RefSeq	3.427387	4.070999	-1.562235554	down	coding
7945857	MRGPRG	NM_001164377	RefSeq	3.470393	3.197675	1.20808168	up	coding
7945882	ART5	NM_053017	RefSeq	4.14004	3.801352	1.264606027	up	coding
7945896	CHRNA10	NM_020402	RefSeq	3.323272	3.605721	-1.216257752	down	coding
7945952		GENSCAN00000027939	ENSEMBL	2.558523	2.922677	-1.287126634	down	coding
7945954		GENSCAN00000025163	ENSEMBL	3.000859	2.488356	1.426522992	up	coding
7945956		GENSCAN00000025163	ENSEMBL	2.182858	1.594639	1.503389674	up	coding
7945972		GENSCAN00000027914	ENSEMBL	2.937277	2.579664	1.281304171	up	coding
7945974	C11orf40	ENST00000307616	ENSEMBL	3.215967	3.512185	-1.227921216	down	coding
7946015	OR51A4	NM_001005329	RefSeq	2.558379	1.93662	1.538750153	up	coding
7946033	HBB	NM_000518	RefSeq	10.639307	10.904775	-1.202025915	down	coding
7946061	HBE1	NM_005330	RefSeq	3.243469	2.957182	1.219497669	up	coding
7946069	OR51B2	NM_033180	RefSeq	2.452191	2.023584	1.345933378	up	coding
7946073	OR51I1	NM_001005288	RefSeq	2.785496	2.247176	1.45228037	up	coding
7946105	OR52N5	NM_001001922	RefSeq	1.714972	2.049651	-1.261096783	down	coding
7946117	OR56A4	NM_001005179	RefSeq	1.74963	2.103188	-1.277707851	down	coding
7946119	OR56A1	NM_001001917	RefSeq	3.020629	2.492876	1.441682024	up	coding
7946123		ENST00000316506	ENSEMBL	1.85294	1.584963	1.204118185	up	coding
7946125	OR52B2	NM_001004052	RefSeq	2.639647	2.337454	1.233017264	up	coding
7946128	FAM160A2	NM_032127	RefSeq	3.9109	4.362291	-1.367357984	down	coding
7946292	CYB5R2	NM_016229	RefSeq	2.777354	2.492583	1.21821688	up	coding
7946380	TRIM66	ENST00000299550	ENSEMBL	3.732352	4.054815	-1.250463546	down	coding
7946401	ST5	NM_005418	RefSeq	2.068123	2.425353	-1.280964061	down	coding
7946439	TMEM9B	NM_020644	RefSeq	4.864363	5.154676	-1.222905564	down	coding
7946478	DENND5A	NM_015213	RefSeq	3.166192	3.812472	-1.565127296	down	coding
7946516	SBF2	NM_030962	RefSeq	3.391421	3.076059	1.244323839	up	coding
7946589	MRVI1	NM_001098579	RefSeq	2.874414	3.152377	-1.212481723	down	coding
7946610	EIF4G2	NM_001418	RefSeq	9.248777	9.71816	-1.384517222	down	coding
7946655	CSNK2A1P	NM_001256686	RefSeq	5.411912	5.977206	-1.479689017	down	coding
7946728	PSMA1	NM_148976	RefSeq	5.441795	5.778328	-1.262718454	down	coding
7946742	CYP2R1	NM_024514	RefSeq	2.539527	2.912722	-1.295218053	down	coding
7946781	PLEKHA7	NM_175058	RefSeq	2.424279	2.066666	1.281304171	up	coding
7946903	USH1C	NM_005709	RefSeq	3.101817	2.690898	1.32953246	up	coding
7946933	SERGEF	NM_012139	RefSeq	3.888393	4.152343	-1.200761812	down	coding
7947015	TSG101	NM_006292	RefSeq	5.444168	5.808301	-1.287107898	down	coding
7947093	MRGPRX1	NM_147199	RefSeq	3.126552	2.846138	1.214543363	up	coding
7947358	RCN1	NM_002901	RefSeq	2.90508	3.235265	-1.257174574	down	coding
7947425	CD59	NM_203329	RefSeq	2.726663	3.07699	-1.274849551	down	coding
7947496	SLC1A2	NM_004171	RefSeq	2.690691	2.426814	1.200701055	up	coding
7947526		GENSCAN00000007549	ENSEMBL	1.995507	2.488879	-1.407731313	down	coding
7947528	C11orf55	ENST00000355500	ENSEMBL	2.162097	2.454181	-1.224407681	down	coding
7947563	ALX4	NM_021926	RefSeq	2.621875	3.084715	-1.378252291	down	coding
7947674		AK025353	GenBank	5.363031	3.983193	2.602391472	up	coding
7947681	ARHGAP1	NM_004308	RefSeq	4.253119	4.516315	-1.200134418	down	coding
7947694	CKAP5	ENST00000529230	ENSEMBL	4.394548	4.742775	-1.272995218	down	coding
7947801	PACSIN3	NM_001184974	RefSeq	4.270409	3.940615	1.256833901	up	coding
7947828	MYBPC3	NM_000256	RefSeq	2.973829	3.430643	-1.372507469	down	coding
7947867	PSMC3	NM_002804	RefSeq	3.935922	4.368523	-1.349664663	down	coding
7947917	KBTBD4	NM_018095	RefSeq	4.544267	4.224735	1.247925665	up	coding
7947934	MTCH2	NM_014342	RefSeq	5.732519	5.35365	1.300322069	up	coding
7947991	NUP160	NM_015231	RefSeq	2.331913	2.745608	-1.332093178	down	coding
7948088	SLC25A33	NM_032315	RefSeq	3.409281	2.619496	1.728816804	up	coding
7948123		GENSCAN00000045794	ENSEMBL	1.584963	2.148134	-1.47751318	down	coding
7948125	OR5T2	NM_001004746	RefSeq	1.957948	1.616729	1.266826542	up	coding
7948129	OR5R1	NM_001004744	RefSeq	2.158843	1.726328	1.349584211	up	coding
7948135		GENSCAN00000045787	ENSEMBL	2.337349	1.974654	1.285825618	up	coding
7948211	SSRP1	ENST00000293880	ENSEMBL	5.790314	6.061109	-1.206472474	down	coding
7948213	PRG3	NM_006093	RefSeq	4.210106	3.876384	1.260260522	up	coding
7948221	PRG2	NM_002728	RefSeq	3.723672	3.411425	1.241640051	up	coding
7948229	SLC43A3	NM_014096	RefSeq	3.672347	4.300616	-1.54570928	down	coding
7948267	TIMM10	NM_012456	RefSeq	3.870876	3.406251	1.379958614	up	coding
7948332	LPXN	NM_004811	RefSeq	4.75696	5.165021	-1.326901243	down	coding
7948354	GLYATL2	NM_145016	RefSeq	2.904862	2.608643	1.227922067	up	coding
7948364	MPEG1	NM_001039396	RefSeq	4.772036	4.376566	1.315371211	up	coding
7948612	FADS1	NM_013402	RefSeq	3.858604	3.469935	1.30918502	up	coding
7948630	FADS3	NM_021727	RefSeq	3.514156	3.824939	-1.240380714	down	coding
7948667	AHNAK	NM_001620	RefSeq	4.880272	5.44829	-1.482485506	down	coding
7948679	EEF1G	NM_001404	RefSeq	7.955305	8.501311	-1.460038083	down	coding
7948744	GANAB	NM_198334	RefSeq	3.431226	4.16717	-1.665486893	down	coding
7948794	LRRN4CL	NM_203422	RefSeq	3.151829	2.757626	1.314216536	up	coding
7948814	HNRNPUL2	NM_001079559	RefSeq	4.541301	5.363324	-1.767883246	down	coding
7948834	TAF6L	NM_006473	RefSeq	3.853596	3.393683	1.37545887	up	coding
7948836	TMEM223	NM_001080501	RefSeq	3.177348	3.578275	-1.32035603	down	coding
7948839	NXF1	NM_001081491	RefSeq	5.608244	6.224018	-1.532379892	down	coding
7948973	HRASLS5	NM_001146728	RefSeq	3.527548	3.140428	1.307780122	up	coding
7948987	PLA2G16	NM_007069	RefSeq	3.715893	3.439049	1.211541648	up	coding
7948995	ATL3	ENST00000398868	ENSEMBL	3.369114	3.980964	-1.528217621	down	coding
7949075	TRMT112	NM_016404	RefSeq	6.596785	6.272208	1.25229721	up	coding
7949104	RASGRP2	NM_153819	RefSeq	6.022967	6.433409	-1.329092947	down	coding
7949146	SF1	NM_004630	RefSeq	5.400948	5.823865	-1.340635461	down	coding
7949227	CDC42BPG	NM_017525	RefSeq	3.722464	4.181648	-1.374764021	down	coding
7949264	EHD1	NM_006795	RefSeq	5.637813	6.074053	-1.353073303	down	coding
7949277	ATG2A	NM_015104	RefSeq	4.301522	4.697264	-1.315619229	down	coding
7949371	LOC100130348	NM_001242631	RefSeq	3.919726	3.501863	1.335947209	up	coding
7949373	ZNHIT2	NM_014205	RefSeq	3.449052	3.060192	1.309358356	up	coding
7949377	FAU	NM_001997	RefSeq	5.794573	5.463054	1.258337569	up	coding
7949454	MAP3K11	NM_002419	RefSeq	3.305049	3.601267	-1.227921216	down	coding
7949490	AP5B1	NM_138368	RefSeq	3.008666	3.297862	-1.221959102	down	coding
7949496	CFL1	NM_005507	RefSeq	8.549592	8.911696	-1.285298988	down	coding
7949588	CD248	NM_020404	RefSeq	2.388129	3.128811	-1.670965562	down	coding
7949603	BRMS1	NM_015399	RefSeq	3.434492	3.16292	1.207122425	up	coding
7949615	B3GNT1	NM_006876	RefSeq	3.749839	2.81492	1.911783295	up	coding
7949637	MRPL11	NM_016050	RefSeq	4.507618	4.847388	-1.265554818	down	coding
7949719	PC	NM_022172	RefSeq	2.297303	2.861645	-1.478712928	down	coding
7949744		ENST00000444002	ENSEMBL	2.782916	1.891781	1.854634632	up	coding
7949746	POLD4	NM_021173	RefSeq	5.571977	5.955913	-1.304897059	down	coding
7949765	PPP1CA	NM_002708	RefSeq	5.002884	5.652912	-1.569198651	down	coding
7949776		GENSCAN00000043927	ENSEMBL	4.71356	5.038344	-1.252476904	down	coding
7949792	PTPRCAP	NM_005608	RefSeq	5.552782	5.939883	-1.307762899	down	coding
7949857	NUDT8	NM_181843	RefSeq	3.479488	3.888673	-1.327935432	down	coding
7949873	ACY3	NM_080658	RefSeq	3.9064	4.22212	-1.244632652	down	coding
7949896		GENSCAN00000043930	ENSEMBL	2.204321	1.832612	1.293884644	up	coding
7949995	MRPL21	NM_181514	RefSeq	2.884036	3.577063	-1.616671993	down	coding
7950003	MRGPRD	NM_198923	RefSeq	2.973559	3.615739	-1.560685669	down	coding
7950005	MRGPRF	NM_001098515	RefSeq	2.921996	3.235223	-1.242483764	down	coding
7950023	FGF19	NM_005117	RefSeq	3.170728	3.466946	-1.227921216	down	coding
7950086	NUMA1	NM_006185	RefSeq	3.730362	4.038955	-1.238499254	down	coding
7950128	ANAPC15	NM_014042	RefSeq	5.976136	5.534999	1.3576739	up	coding
7950136	PHOX2A	NM_005169	RefSeq	3.004702	3.633939	-1.546746747	down	coding
7950284	RAB6A	NM_002869	RefSeq	6.751492	7.105798	-1.278370481	down	coding
7950332	C2CD3	ENST00000334126	ENSEMBL	2.809066	2.349882	1.374764021	up	coding
7950409	KCNE3	NM_005472	RefSeq	3.498416	3.044935	1.36934028	up	coding
7950425	CHRDL2	NM_015424	RefSeq	3.623059	3.252686	1.292687004	up	coding
7950473	ARRB1	NM_020251	RefSeq	6.85241	7.124389	-1.207463015	down	coding
7950544	PRKRIR	NM_004705	RefSeq	3.856848	4.398475	-1.45561316	down	coding
7950606	RSF1	NM_016578	RefSeq	6.169469	5.865956	1.234145935	up	coding
7950628	INTS4	NM_033547	RefSeq	2.725581	3.220553	-1.409293403	down	coding
7950683	NARS2	NM_024678	RefSeq	2.407196	2.719324	-1.241537639	down	coding
7950726	FAM181B	NM_175885	RefSeq	3.721765	4.067809	-1.271070454	down	coding
7950743	RAB30	NM_014488	RefSeq	4.651772	5.037937	-1.306914716	down	coding
7950933	NOX4	NM_001143837	RefSeq	1.836114	2.256354	-1.338150145	down	coding
7950971	TRIM49L1	NM_001105522	RefSeq	2.094331	2.400668	-1.236564077	down	coding
7951004	C11orf75	NM_020179	RefSeq	3.439632	3.150214	1.22214715	up	coding
7951040	GPR83	NM_016540	RefSeq	3.062572	2.667207	1.315275481	up	coding
7951077	SESN3	NM_144665	RefSeq	3.664887	4.081658	-1.334936391	down	coding
7951133	MAML2	NM_032427	RefSeq	2.75723	3.184367	-1.344562669	down	coding
7951140	LOC100131541	AY358248	GenBank	2.982065	3.248261	-1.202632624	down	coding
7951271	MMP1	NM_002421	RefSeq	3.440784	3.021825	1.3369625	up	coding
7951297	MMP12	NM_002426	RefSeq	1.943294	1.665331	1.212481723	up	coding
7951325	DCUN1D5	NM_032299	RefSeq	5.392408	4.620907	1.707044893	up	coding
7951408	CARD16	NM_052889	RefSeq	6.841306	6.520245	1.249248945	up	coding
7951479	SLN	NM_003063	RefSeq	2.929742	2.664652	1.201711014	up	coding
7951485	SLC35F2	NM_017515	RefSeq	4.192979	3.56142	1.549238222	up	coding
7951554	RDX	NM_001260492	RefSeq	5.443527	5.106187	1.263424978	up	coding
7951604	BTG4	NM_017589	RefSeq	2.032215	1.720527	1.241159047	up	coding
7951686	IL18	NM_001562	RefSeq	1.584963	1.929327	-1.269591171	down	coding
7951789	NXPE1	NM_152315	RefSeq	2.119578	1.829485	1.222719095	up	coding
7951853	APOA5	NM_001166598	RefSeq	3.331585	2.682891	1.567748349	up	coding
7951928	DSCAML1	NM_020693	RefSeq	2.56326	2.925955	-1.285825618	down	coding
7952046	MPZL2	NM_005797	RefSeq	2.396308	2.121173	1.21010732	up	coding
7952116	BCL9L	NM_182557	RefSeq	3.867983	4.138914	-1.206586211	down	coding
7952145	HYOU1	NM_006389	RefSeq	4.069701	4.456865	-1.307820008	down	coding
7952205	MCAM	NM_006500	RefSeq	2.642829	3.047204	-1.323515417	down	coding
7952227	MFRP	NM_031433	RefSeq	3.150305	2.855476	1.226739565	up	coding
7952325	HSPA8	NM_006597	RefSeq	6.519693	7.153856	-1.552037052	down	coding
7952377	TMEM225	NM_001013743	RefSeq	1.901253	1.605035	1.227921216	up	coding
7952382	OR6T1	NM_001005187	RefSeq	2.442574	2.04837	1.314217447	up	coding
7952392	OR8D1	NM_001002917	RefSeq	2.444601	2.050398	1.314216536	up	coding
7952394	OR8D2	NM_001002918	RefSeq	1.584963	1.987331	-1.321675493	down	coding
7952402	OR8B4	NM_001005196	RefSeq	1.631706	2.253465	-1.538750153	down	coding
7952404	OR8B8	NM_012378	RefSeq	2.296311	1.768558	1.441682024	up	coding
7952408	SIAE	NM_170601	RefSeq	5.845684	6.200462	-1.278788788	down	coding
7952453	ROBO4	NM_019055	RefSeq	3.35843	3.728637	-1.292538273	down	coding
7952475	HEPACAM	NM_152722	RefSeq	2.639101	2.31356	1.253134267	up	coding
7952490	FEZ1	NM_005103	RefSeq	2.896353	2.486189	1.328836863	up	coding
7952517	PATE2	NM_212555	RefSeq	2.157227	1.876813	1.214543363	up	coding
7952522	PUS3	NM_031307	RefSeq	2.253842	2.591151	-1.263397831	down	coding
7952549	RPUSD4	NM_032795	RefSeq	3.107382	3.470076	-1.285824727	down	coding
7952601	ETS1	NM_001162422	RefSeq	5.057299	5.676206	-1.53571127	down	coding
7952617	KCNJ1	NM_153767	RefSeq	1.743133	2.039351	-1.227921216	down	coding
7952752	ADAMTS8	NM_007037	RefSeq	4.67087	4.313329	1.281240227	up	coding
7952768	SNX19	NM_014758	RefSeq	4.111012	3.801563	1.239234316	up	coding
7952785	OPCML	NM_002545	RefSeq	1.68561	2.317042	-1.549101849	down	coding
7952914	CCDC77	NM_001130148	RefSeq	4.55135	4.130225	1.338971265	up	coding
7952927	B4GALNT3	NM_173593	RefSeq	3.780339	3.344626	1.352579131	up	coding
7952953	WNK1	ENST00000535572	ENSEMBL	4.596808	5.078231	-1.396120048	down	coding
7953021	ADIPOR2	NM_024551	RefSeq	6.082855	6.643435	-1.47486203	down	coding
7953032	LRTM2	NM_001039029	RefSeq	3.951302	3.512233	1.355729166	up	coding
7953130	C12orf32	NM_001252499	RefSeq	3.403287	2.98188	1.339233016	up	coding
7953166	TSPAN9	NM_006675	RefSeq	4.78471	5.096838	-1.241537639	down	coding
7953181	PRMT8	NM_001256536	RefSeq	2.052273	2.334321	-1.215919737	down	coding
7953200	CCND2	NM_001759	RefSeq	5.133032	5.529393	-1.316183827	down	coding
7953229	DYRK4	NM_003845	RefSeq	2.608888	1.989257	1.536482143	up	coding
7953243	NDUFA9	NM_005002	RefSeq	3.866482	4.3422	-1.390610126	down	coding
7953341	TAPBPL	NM_018009	RefSeq	4.069556	3.58064	1.403390012	up	coding
7953351	NCAPD2	NM_014865	RefSeq	3.186382	3.452124	-1.202254228	down	coding
7953385	GAPDH	NM_002046	RefSeq	9.909896	10.375608	-1.380998737	down	coding
7953395	COPS7A	NM_001164095	RefSeq	2.812199	3.13982	-1.254942271	down	coding
7953418	LAG3	NM_002286	RefSeq	3.861437	3.368903	1.406913859	up	coding
7953428	CD4	NM_000616	RefSeq	4.192979	3.785829	1.326063627	up	coding
7953469	GNB3	NM_002075	RefSeq	3.222644	2.944015	1.213041577	up	coding
7953532	ENO2	NM_001975	RefSeq	4.993774	5.503388	-1.423669235	down	coding
7953569	PTPN6	NM_080548	RefSeq	5.395356	6.008711	-1.529812668	down	coding
7953603	C1S	NM_201442	RefSeq	2.167997	2.43768	-1.205542907	down	coding
7953651	PEX5	NM_000319	RefSeq	2.850252	2.312439	1.451770091	up	coding
7953670	NANOGNB	NM_001145465	RefSeq	1.990533	1.711642	1.213261891	up	coding
7953675	NANOG	NM_024865	RefSeq	1.604749	2.207306	-1.51840537	down	coding
7953715	NECAP1	NM_015509	RefSeq	3.927916	4.696456	-1.703544932	down	coding
7953733	ZNF705A	NM_001004328	RefSeq	2.465181	1.760997	1.629222902	up	coding
7953765	RIMKLB	ENST00000544257	ENSEMBL	3.017317	3.439904	-1.340328841	down	coding
7953775	A2ML1	NM_144670	RefSeq	2.602456	2.31126	1.223654272	up	coding
7953878	CLEC2D	NM_013269	RefSeq	4.482088	4.800699	-1.247129258	down	coding
7953892	KLRF1	NM_016523	RefSeq	1.584963	2.025678	-1.357276828	down	coding
7953914	CLEC12B	NM_205852	RefSeq	2.080566	2.406106	-1.253133398	down	coding
7953949	KLRD1	NM_002262	RefSeq	2.198559	2.726312	-1.441682024	down	coding
7953967	PRH2	NM_005042	RefSeq	2.267608	1.944456	1.251060883	up	coding
7954021	CREBL2	NM_001310	RefSeq	4.947539	5.450668	-1.417284119	down	coding
7954077	KIAA1467	NM_020853	RefSeq	2.578576	3.157019	-1.493236832	down	coding
7954104	ATF7IP	NM_018179	RefSeq	7.214872	7.485892	-1.206660647	down	coding
7954208	PIK3C2G	ENST00000266497	ENSEMBL	1.827677	2.139569	-1.241334562	down	coding
7954312	SLCO1C1	NM_017435	RefSeq	2.186757	1.718085	1.383835062	up	coding
7954344	SLCO1B7	NM_001009562	RefSeq	2.360293	1.584963	1.711581511	up	coding
7954382	PYROXD1	NM_024854	RefSeq	3.896145	4.749187	-1.806305605	down	coding
7954388	GOLT1B	NM_016072	RefSeq	6.362636	5.958226	1.323547526	up	coding
7954407	CMAS	NM_018686	RefSeq	3.898121	4.293209	-1.31502297	down	coding
7954436	LRMP	NM_006152	RefSeq	6.878638	7.239141	-1.283873446	down	coding
7954503	MED21	NM_004264	RefSeq	4.47874	3.681417	1.737873413	up	coding
7954551	C12orf70	NM_001145010	RefSeq	1.807609	2.122008	-1.243493529	down	coding
7954631	FAR2	ENST00000182377	ENSEMBL	2.832867	3.197573	-1.287619205	down	coding
7954645	TSPAN11	NM_001080509	RefSeq	3.59809	3.866079	-1.2041282	down	coding
7954701	METTL20	NM_173802	RefSeq	2.408242	2.082702	1.253133398	up	coding
7954752	DNM1L	NM_012062	RefSeq	6.298892	6.904927	-1.522070306	down	coding
7954926	PDZRN4	NM_013377	RefSeq	2.213679	1.933265	1.214543363	up	coding
7954997	ANO6	NM_001204803	RefSeq	8.927808	9.483006	-1.46937028	down	coding
7955019	ARID2	NM_152641	RefSeq	5.040784	5.307247	-1.202855216	down	coding
7955055	SLC48A1	NM_017842	RefSeq	3.917687	4.380108	-1.377852066	down	coding
7955063	TMEM106C	NM_024056	RefSeq	6.058689	6.453968	-1.315197079	down	coding
7955107	C12orf68	NM_001013635	RefSeq	2.858224	3.12874	-1.206239179	down	coding
7955117	ANP32D	NM_012404	RefSeq	1.991973	1.6149	1.298704315	up	coding
7955142	CACNB3	NM_000725	RefSeq	3.41563	2.667188	1.679977604	up	coding
7955156	CCDC65	NM_033124	RefSeq	2.593833	3.038782	-1.361265994	down	coding
7955179	TUBA1C	NM_032704	RefSeq	7.946991	8.276501	-1.256586512	down	coding
7955184	PRPH	NM_006262	RefSeq	2.680714	3.088508	-1.326655696	down	coding
7955195	TROAP	NM_005480	RefSeq	3.430191	2.833617	1.512121431	up	coding
7955211	DNAJC22	ENST00000549441	ENSEMBL	2.905073	2.525686	1.300789034	up	coding
7955217	SPATS2	NM_023071	RefSeq	5.586607	5.309231	1.211988492	up	coding
7955331	SMARCD1	NM_003076	RefSeq	4.619918	4.224602	1.31523081	up	coding
7955533	SCN8A	NM_014191	RefSeq	2.259158	2.750746	-1.405991624	down	coding
7955589	NR4A1	NM_002135	RefSeq	4.633372	5.087775	-1.37021568	down	coding
7955613	KRT7	NM_005556	RefSeq	3.02124	3.339274	-1.246630573	down	coding
7955624	KRT81	NM_002281	RefSeq	3.932536	3.488073	1.360807502	up	coding
7955646	EIF4B	NM_001417	RefSeq	6.015823	6.587315	-1.486059623	down	coding
7955768	PFDN5	NM_002624	RefSeq	6.723446	6.376185	1.272143131	up	coding
7955787	SP1	NM_001251825	RefSeq	4.645088	5.078318	-1.350253231	down	coding
7955797	AMHR2	NM_001164691	RefSeq	3.313251	2.950557	1.285824727	up	coding
7955817	PCBP2	NM_001098620	RefSeq	8.158803	8.43053	-1.207252123	down	coding
7955865	HOXC9	NM_006897	RefSeq	2.675233	2.106375	1.483348925	up	coding
7955869	HOXC8	NM_022658	RefSeq	3.092409	3.404537	-1.241537639	down	coding
7955908	NCKAP1L	NM_005337	RefSeq	4.972127	5.407731	-1.352476944	down	coding
7955943	PDE1B	NM_001165975	RefSeq	3.0353	3.436688	-1.320778005	down	coding
7955963	MUCL1	NM_058173	RefSeq	2.494547	2.134393	1.283562904	up	coding
7955983	OR10A7	NM_001005280	RefSeq	2.155479	1.811768	1.269016652	up	coding
7955993	OR6C75	NM_001005497	RefSeq	1.849107	1.584963	1.200923289	up	coding
7956003	OR6C4	NM_001005494	RefSeq	2.221581	1.925363	1.227921216	up	coding
7956013	BLOC1S1	NM_001487	RefSeq	5.068704	4.785307	1.217057222	up	coding
7956026	GDF11	NM_005811	RefSeq	2.389819	2.989698	-1.515589447	down	coding
7956031	ORMDL2	NM_014182	RefSeq	5.173838	4.792507	1.302543	up	coding
7956159	RPL41	NM_001035267	RefSeq	5.225178	4.855249	1.292289231	up	coding
7956200	MYL6B	NM_001199629	RefSeq	4.667679	4.290647	1.298667408	up	coding
7956220	NABP2	NM_024068	RefSeq	4.678295	5.04407	-1.288573651	down	coding
7956261	RBMS2	NM_002898	RefSeq	2.425002	2.068474	1.280340909	up	coding
7956285	HBCBP	AF529371	GenBank	3.358995	2.961922	1.316833552	up	coding
7956301	LRP1	NM_002332	RefSeq	3.235605	2.942563	1.225221	up	coding
7956430	GLI1	NM_001167609	RefSeq	3.016043	3.28432	-1.2043686	down	coding
7956524	PIP4K2C	NM_024779	RefSeq	2.518696	2.796659	-1.212481723	down	coding
7956573	SLC26A10	NM_133489	RefSeq	3.215916	2.810505	1.324466175	up	coding
7956623	9-Mar	NM_138396	RefSeq	2.775052	3.12861	-1.277707851	down	coding
7956670	USP15	NM_006313	RefSeq	7.019242	7.283707	-1.201190525	down	coding
7956759	SRGAP1	NM_020762	RefSeq	1.584963	2.085437	-1.414678281	down	coding
7956819	RASSF3	NM_178169	RefSeq	2.900185	3.3327	-1.349584211	down	coding
7956826	TBC1D30	NM_015279	RefSeq	2.00009	1.689211	1.240463255	up	coding
7956842	LEMD3	NM_014319	RefSeq	3.515955	4.220121	-1.629202575	down	coding
7956878	IRAK3	NM_001142523	RefSeq	5.299092	5.581381	-1.216122872	down	coding
7956987		ENST00000399333	ENSEMBL	2.188199	2.468613	-1.214543363	down	coding
7957008	CPSF6	NM_007007	RefSeq	4.623578	5.003635	-1.301393272	down	coding
7957032	YEATS4	NM_006530	RefSeq	3.591322	4.047567	-1.371966258	down	coding
7957140	LGR5	NM_003667	RefSeq	2.140508	1.820544	1.248299399	up	coding
7957177	RAB21	NM_014999	RefSeq	3.437922	3.758344	-1.248695749	down	coding
7957242	ATXN7L3B	NM_001136262	RefSeq	5.500682	5.797612	-1.22852737	down	coding
7957271		GENSCAN00000005667	ENSEMBL	4.334591	3.675274	1.579334759	up	coding
7957277	ZDHHC17	NM_015336	RefSeq	4.269776	3.56142	1.633941124	up	coding
7957298	NAV3	NM_014903	RefSeq	2.623734	2.321542	1.23301641	up	coding
7957351	OTOGL	NM_173591	RefSeq	2.168516	1.860349	1.238133603	up	coding
7957433	LRRIQ1	NM_001079910	RefSeq	2.256384	1.652761	1.519527727	up	coding
7957478	TMTC3	NM_181783	RefSeq	3.072344	3.500479	-1.345493107	down	coding
7957510	C12orf74	NM_001037671	RefSeq	2.016056	2.307618	-1.223964742	down	coding
7957540	MRPL42	NM_014050	RefSeq	3.391481	3.6609	-1.205322324	down	coding
7957560	CRADD	NM_003805	RefSeq	3.348559	2.732253	1.532945068	up	coding
7957606		GENSCAN00000032254	ENSEMBL	2.24441	1.834292	1.328794494	up	coding
7957633	METAP2	NM_006838	RefSeq	5.577983	5.28889	1.221871864	up	coding
7957649	SNRPF	NM_003095	RefSeq	2.932103	2.230588	1.62621161	up	coding
7957737	TMPO	NM_001032283	RefSeq	4.205378	4.741932	-1.450503725	down	coding
7957793	ACTR6	NM_022496	RefSeq	2.879615	2.516921	1.285824727	up	coding
7958019	DRAM1	NM_018370	RefSeq	3.712558	4.118638	-1.325080493	down	coding
7958051	ASCL1	NM_004316	RefSeq	2.781782	2.449148	1.259310463	up	coding
7958130	HSP90B1	NM_003299	RefSeq	5.671777	6.032097	-1.283710602	down	coding
7958147	TDG	NM_003211	RefSeq	3.126365	2.537731	1.503822196	up	coding
7958174	TXNRD1	NM_001093771	RefSeq	4.931353	5.21859	-1.22030096	down	coding
7958202	CHST11	NM_018413	RefSeq	3.558676	4.82345	-2.402895653	down	coding
7958207		BC013935	GenBank	2.026242	2.377773	-1.27591392	down	coding
7958216	KIAA1033	NM_015275	RefSeq	3.622493	4.040028	-1.335643513	down	coding
7958273		AY358241	GenBank	3.325646	2.541044	1.722617031	up	coding
7958275	POLR3B	NM_001160708	RefSeq	3.271441	2.944727	1.254153556	up	coding
7958352	BTBD11	NM_001018072	RefSeq	4.125742	4.403705	-1.212481723	down	coding
7958414	ISCU	NM_014301	RefSeq	6.412641	6.694936	-1.21612793	down	coding
7958425	DAO	NM_001917	RefSeq	3.562835	2.941077	1.538749086	up	coding
7958455	UNG	NM_003362	RefSeq	3.122592	2.786863	1.262014949	up	coding
7958532	UBE3B	NM_130466	RefSeq	4.175418	4.467219	-1.224167524	down	coding
7958577	FAM222A	NM_032829	RefSeq	4.202046	3.853559	1.273224656	up	coding
7958644	ATP2A2	NM_170665	RefSeq	5.352448	5.722879	-1.292738974	down	coding
7958726	CUX2	NM_015267	RefSeq	3.058387	2.740133	1.246820689	up	coding
7958759		GENSCAN00000031934	ENSEMBL	2.94606	2.665656	1.214534945	up	coding
7958828	TRAFD1	NM_006700	RefSeq	5.522674	6.116305	-1.50903995	down	coding
7958895	OAS3	NM_006187	RefSeq	2.964061	3.393194	-1.346424188	down	coding
7958913	OAS2	NM_002535	RefSeq	3.27556	3.725184	-1.365684281	down	coding
7958931	DTX1	NM_004416	RefSeq	3.815415	4.093914	-1.212932276	down	coding
7958950	C12orf52	NM_032848	RefSeq	4.640314	4.194228	1.362339242	up	coding
7959039	FBXW8	NM_153348	RefSeq	2.889481	3.245592	-1.27997089	down	coding
7959070	PEBP1	NM_002567	RefSeq	4.981106	5.431382	-1.366301617	down	coding
7959078		GENSCAN00000037467	ENSEMBL	8.731613	9.097333	-1.288524528	down	coding
7959102	HSPB8	NM_014365	RefSeq	2.6775	3.017227	-1.265517099	down	coding
7959148	SIRT4	NM_012240	RefSeq	3.039031	3.328792	-1.222437749	down	coding
7959153	COX6A1	NM_004373	RefSeq	6.810556	6.467057	1.268830187	up	coding
7959205	MLEC	NM_014730	RefSeq	3.433675	3.708914	-1.210194556	down	coding
7959232		GENSCAN00000035651	ENSEMBL	4.497986	3.868455	1.547061984	up	coding
7959234	HNF1A	NM_000545	RefSeq	3.351207	3.044637	1.236763802	up	coding
7959298	TMEM120B	NM_001080825	RefSeq	2.376172	2.765695	-1.309960219	down	coding
7959330	WDR66	NM_001178003	RefSeq	2.328734	2.596836	-1.204222518	down	coding
7959408	KNTC1	NM_014708	RefSeq	2.657678	2.201135	1.372249677	up	coding
7959535	OGFOD2	NM_024623	RefSeq	2.591683	2.993372	-1.321053597	down	coding
7959549	ARL6IP4	NM_018694	RefSeq	4.743238	5.089683	-1.2714238	down	coding
7959574	SETD8	NM_020382	RefSeq	4.233267	3.941808	1.223877361	up	coding
7959586	SNRNP35	ENST00000526639	ENSEMBL	2.935205	3.304345	-1.29158268	down	coding
7959657	ATP6V0A2	NM_012463	RefSeq	3.524678	3.995595	-1.385990146	down	coding
7959761	FAM101A	NM_181709	RefSeq	2.678152	2.9579	-1.213982816	down	coding
7959777	BRI3BP	NM_080626	RefSeq	2.896771	3.174734	-1.212481723	down	coding
7959786	AACS	NM_023928	RefSeq	2.951796	2.587949	1.286852767	up	coding
7959827	TMEM132C	NM_001136103	RefSeq	2.523334	2.899566	-1.297947473	down	coding
7959834	GLT1D1	NM_144669	RefSeq	2.476494	2.868983	-1.312656103	down	coding
7959850	FZD10	NM_007197	RefSeq	3.722227	4.123469	-1.320644349	down	coding
7959893	GPR133	NM_198827	RefSeq	2.971479	2.414655	1.471027279	up	coding
7959927	SFSWAP	NM_004592	RefSeq	4.731644	5.132571	-1.32035603	down	coding
7959957	ULK1	NM_003565	RefSeq	4.385589	4.70184	-1.245090837	down	coding
7960124	PGAM5	NM_001170543	RefSeq	4.126357	4.672484	-1.460160542	down	coding
7960165	ZNF268	NM_003415	RefSeq	4.198892	3.7632	1.352559443	up	coding
7960201	SLC6A13	NM_016615	RefSeq	3.469426	3.056067	1.331782973	up	coding
7960261	RAD52	ENST00000430095	ENSEMBL	4.534919	4.171676	1.286314125	up	coding
7960280	FBXL14	NM_152441	RefSeq	4.44034	4.120879	1.247864252	up	coding
7960338		ENST00000382678	ENSEMBL	3.640397	2.550978	2.127883254	up	coding
7960365	EFCAB4B	NM_001144958	RefSeq	2.316642	1.76907	1.461623769	up	coding
7960370	EFCAB4B	NM_001144958	RefSeq	3.607785	4.774608	-2.245167374	down	coding
7960383	PARP11	NM_020367	RefSeq	4.179591	3.805969	1.295601461	up	coding
7960411	C12orf4	NM_020374	RefSeq	4.891097	4.601948	1.221919294	up	coding
7960434		GENSCAN00000015350	ENSEMBL	2.568339	2.925218	-1.280652447	down	coding
7960594	CHD4	NM_001273	RefSeq	4.919414	5.443822	-1.438343245	down	coding
7960654	ING4	NM_001127582	RefSeq	6.849343	7.118892	-1.20543094	down	coding
7960666	ZNF384	NM_001135734	RefSeq	5.455431	5.877589	-1.33993034	down	coding
7960682	C12orf53	NM_153685	RefSeq	3.138994	3.558487	-1.337457455	down	coding
7960689	MLF2	NM_005439	RefSeq	5.031817	5.357855	-1.253566038	down	coding
7960702	CDCA3	NM_031299	RefSeq	3.605039	4.173236	-1.482669454	down	coding
7960709	SPSB2	NM_032641	RefSeq	4.848731	4.406004	1.359171023	up	coding
7960716	PHB2	NM_001144831	RefSeq	4.401456	4.849298	-1.363998445	down	coding
7960764	RBP5	NM_031491	RefSeq	4.514577	4.083635	1.348113533	up	coding
7960771	CD163L1	NM_174941	RefSeq	3.178356	2.615126	1.477573605	up	coding
7960850	SLC2A14	NM_153449	RefSeq	5.718285	6.044936	-1.254098791	down	coding
7960984	PZP	NM_002864	RefSeq	1.999522	2.32556	-1.253566038	down	coding
7961026	LOC728715	XM_003119524	RefSeq	7.403732	7.13638	1.203596653	up	coding
7961069	CLECL1	NM_001253750	RefSeq	2.684992	2.173389	1.425633358	up	coding
7961075	CD69	NM_001781	RefSeq	5.496302	6.123574	-1.544641459	down	coding
7961083	CLEC2B	NM_005127	RefSeq	4.000747	3.661733	1.264891817	up	coding
7961091	CLEC2A	NM_001130711	RefSeq	2.008927	1.681475	1.254795273	up	coding
7961142	OLR1	NM_001172632	RefSeq	2.54215	3.517998	-1.966796919	down	coding
7961151	KLRK1	NM_007360	RefSeq	4.058379	4.823784	-1.69984712	down	coding
7961166	KLRC4	NM_013431	RefSeq	2.096484	2.3903	-1.225878503	down	coding
7961173	KLRC4-KLRK1	NM_001199805	RefSeq	2.391475	3.918231	-2.881372136	down	coding
7961175	KLRC3	NM_002261	RefSeq	1.682309	2.231585	-1.463351146	down	coding
7961230	CSDA	NM_001145426	RefSeq	6.666276	7.057551	-1.311551992	down	coding
7961259	TAS2R14	ENST00000381852	ENSEMBL	2.982664	3.26834	-1.218981305	down	coding
7961279	TAS2R14	NM_023922	RefSeq	2.066616	1.786202	1.214543363	up	coding
7961320	PRB2	NM_006248	RefSeq	3.953977	3.688105	1.202362567	up	coding
7961386	GPRC5D	NM_018654	RefSeq	2.443099	1.787262	1.575529754	up	coding
7961422	GRIN2B	ENST00000279593	ENSEMBL	2.017907	2.29587	-1.212481723	down	coding
7961507	ART4	NM_021071	RefSeq	1.947625	1.668093	1.213801072	up	coding
7961524	ERP27	NM_152321	RefSeq	3.089167	3.369803	-1.21473027	down	coding
7961595	RERGL	NM_024730	RefSeq	2.706611	2.432701	1.209080247	up	coding
7961693	LDHB	NM_002300	RefSeq	7.093411	7.411671	-1.246825875	down	coding
7961865	KRAS	NM_033360	RefSeq	4.022972	4.506475	-1.398134351	down	coding
7961891	BHLHE41	NM_030762	RefSeq	3.180767	2.776032	1.323845719	up	coding
7962058	TMTC1	NM_001193451	RefSeq	1.952278	2.372805	-1.338416374	down	coding
7962139	OVOS2	XM_002343151	RefSeq	3.360762	2.5183	1.793107521	up	coding
7962146	FAM60A	NM_021238	RefSeq	2.446135	3.336582	-1.853750395	down	coding
7962185	AMN1	NM_001113402	RefSeq	5.797703	5.475551	1.250194014	up	coding
7962226	SYT10	NM_198992	RefSeq	1.862594	2.242364	-1.301134407	down	coding
7962250	CPNE8	NM_153634	RefSeq	5.320646	5.706049	-1.306224615	down	coding
7962358	YAF2	NM_001190977	RefSeq	4.912654	4.616436	1.227921216	up	coding
7962375	PRICKLE1	NM_153026	RefSeq	3.322835	3.043683	1.213481404	up	coding
7962516	SLC38A1	NM_030674	RefSeq	5.599274	6.075046	-1.390662177	down	coding
7962659	HDAC7	NM_015401	RefSeq	3.621385	3.993172	-1.2939546	down	coding
7962689	VDR	NM_001017536	RefSeq	4.023939	4.46462	-1.357244841	down	coding
7962794	ZNF641	NM_152320	RefSeq	3.425038	2.843978	1.495947972	up	coding
7962811	KANSL2	NM_017822	RefSeq	3.175341	3.572414	-1.316833552	down	coding
7962831	CCNT1	NM_001240	RefSeq	5.470696	5.149456	1.249403953	up	coding
7962895	FKBP11	NM_016594	RefSeq	3.741379	4.136025	-1.314620147	down	coding
7962935	PRKAG1	NM_002733	RefSeq	4.672604	5.051941	-1.300743953	down	coding
7962951	MLL2	NM_003482	RefSeq	3.938134	4.285822	-1.272519708	down	coding
7963009	RHEBL1	NM_144593	RefSeq	3.043052	3.323466	-1.214543363	down	coding
7963020	DHH	NM_021044	RefSeq	3.124775	3.447313	-1.250528554	down	coding
7963024	LMBR1L	NM_018113	RefSeq	3.583371	3.923103	-1.265521485	down	coding
7963046	TUBA1B	NM_006082	RefSeq	7.442462	7.756581	-1.243252214	down	coding
7963061	C1QL4	NM_001008223	RefSeq	2.807842	3.252306	-1.360808446	down	coding
7963157	RACGAP1	NM_001126103	RefSeq	3.163013	2.519373	1.562265875	up	coding
7963174	CERS5	NM_147190	RefSeq	4.369508	4.744237	-1.296595975	down	coding
7963203	FAM186A	NM_001145475	RefSeq	2.14304	1.740182	1.322124466	up	coding
7963212	SLC11A2	NM_001174125	RefSeq	3.092547	3.728123	-1.553557888	down	coding
7963235	CSRNP2	NM_030809	RefSeq	3.726263	4.32055	-1.509726273	down	coding
7963261	LOC494150	AK292677	GenBank	3.232363	3.568576	-1.262438405	down	coding
7963289	BIN2	NM_016293	RefSeq	9.030027	9.481142	-1.367096421	down	coding
7963313	GALNT6	NM_007210	RefSeq	2.549545	3.081698	-1.446085646	down	coding
7963328	FIGNL2	NM_001013690	RefSeq	2.638205	2.275511	1.285824727	up	coding
7963353	KRT81	NM_002281	RefSeq	3.374385	3.845728	-1.386399462	down	coding
7963406	KRT6B	NM_005555	RefSeq	3.228611	2.657678	1.485483932	up	coding
7963427	KRT5	NM_000424	RefSeq	2.770251	2.434661	1.261893363	up	coding
7963491	KRT1	NM_006121	RefSeq	2.987593	2.634035	1.277707851	up	coding
7963502	KRT77	NM_175078	RefSeq	3.137463	3.675039	-1.45153162	down	coding
7963513	KRT76	NM_015848	RefSeq	2.465292	2.838188	-1.294949646	down	coding
7963545	KRT79	NM_175834	RefSeq	3.163668	3.552738	-1.309548961	down	coding
7963631	RARG	NM_000966	RefSeq	3.2043	3.601782	-1.317206923	down	coding
7963646	AAAS	NM_015665	RefSeq	2.973833	3.339169	-1.288181609	down	coding
7963713	ATP5G2	NM_005176	RefSeq	4.721803	5.126231	-1.323564039	down	coding
7963786	ITGA5	NM_002205	RefSeq	4.648764	5.129887	-1.395829763	down	coding
7963817	GTSF1	NM_144594	RefSeq	2.638962	2.342744	1.227921216	up	coding
7963845	DCD	NM_053283	RefSeq	3.243981	2.966018	1.212481723	up	coding
7963880	ITGA7	NM_002206	RefSeq	2.207174	2.651638	-1.360808446	down	coding
7963923	SARNP	NM_033082	RefSeq	5.570447	5.026993	1.457457687	up	coding
7963935	DNAJC14	NM_032364	RefSeq	3.055079	3.48924	-1.351124857	down	coding
7963946	MMP19	NM_002429	RefSeq	3.381848	3.106176	1.21055783	up	coding
7963970	PMEL	NM_006928	RefSeq	3.0381	3.354858	-1.245528471	down	coding
7963986	RAB13	NM_002870	RefSeq	3.535109	3.803073	-1.204107334	down	coding
7963988	SMARCC2	NM_001130420	RefSeq	4.757864	5.106352	-1.273225538	down	coding
7964021	RNF41	NM_005785	RefSeq	4.371376	4.0531	1.246839703	up	coding
7964119	STAT2	NM_005419	RefSeq	2.887508	3.507879	-1.537270451	down	coding
7964234	ATP5B	NM_001686	RefSeq	5.610274	5.935815	-1.253134267	down	coding
7964271	PRIM1	NM_000946	RefSeq	2.903472	3.359717	-1.371966258	down	coding
7964292	RDH16	NM_003708	RefSeq	2.588457	2.244746	1.269016652	up	coding
7964303	TAC3	NM_013251	RefSeq	2.949804	2.606093	1.269016652	up	coding
7964413	R3HDM2	NM_014925	RefSeq	4.030755	3.649143	1.302796727	up	coding
7964484	B4GALNT1	NM_001478	RefSeq	2.937252	3.266582	-1.256429742	down	coding
7964522	CDK4	NM_000075	RefSeq	4.609393	4.992293	-1.303960348	down	coding
7964642	C12orf61	ENST00000408887	ENSEMBL	3.205427	2.753693	1.367683111	up	coding
7964660	AVPR1A	NM_000706	RefSeq	4.664575	5.238132	-1.488188216	down	coding
7964739	LLPH	NM_032338	RefSeq	4.87647	4.591472	1.218408575	up	coding
7964868		AF130057	GenBank HTC	1.988323	1.584963	1.322584592	up	coding
7964997	CAPS2	NM_032606	RefSeq	2.636856	3.027241	-1.310743144	down	coding
7965048	NAP1L1	NM_004537	RefSeq	9.469131	9.842175	-1.295082496	down	coding
7965152		GENSCAN00000018308	ENSEMBL	4.502425	3.787718	1.641149879	up	coding
7965200	CCDC59	NM_014167	RefSeq	3.739398	2.97962	1.693230053	up	coding
7965206	SLC6A15	NM_001146335	RefSeq	1.604939	1.884369	-1.213715258	down	coding
7965231	MGAT4C	NM_013244	RefSeq	1.885206	1.584963	1.231351798	up	coding
7965359	ATP2B1	NM_001001323	RefSeq	4.713492	5.191133	-1.392464937	down	coding
7965390	EPYC	NM_004950	RefSeq	2.405117	2.088359	1.245528471	up	coding
7965423	BTG1	NM_001731	RefSeq	5.104784	5.500843	-1.315908339	down	coding
7965436	EEA1	NM_003566	RefSeq	3.962487	3.615956	1.271499593	up	coding
7965627	LTA4H	NM_000895	RefSeq	3.698204	3.170451	1.441682024	up	coding
7965652	CDK17	NM_001170464	RefSeq	6.024535	5.703628	1.249115602	up	coding
7965800	SYCP3	NM_153694	RefSeq	2.19025	1.763033	1.34463723	up	coding
7965812	GNPTAB	NM_024312	RefSeq	5.80071	6.14899	-1.273041985	down	coding
7965867	PMCH	NM_002674	RefSeq	1.848703	1.584963	1.20058704	up	coding
7965900	C12orf42	ENST00000547347	ENSEMBL	2.384446	1.939229	1.361518891	up	coding
7965979	ALDH1L2	NM_001034173	RefSeq	2.805377	2.259032	1.460381198	up	coding
7966003	APPL2	NM_001251905	RefSeq	4.844168	5.288632	-1.360808446	down	coding
7966026	NUAK1	NM_014840	RefSeq	2.43519	2.154776	1.214543363	up	coding
7966098	SART3	NM_014706	RefSeq	3.254876	3.688214	-1.350354314	down	coding
7966127	SELPLG	NM_003006	RefSeq	5.055343	5.511588	-1.371966258	down	coding
7966135	CORO1C	NM_014325	RefSeq	9.971576	10.300435	-1.25601962	down	coding
7966172	SVOP	NM_018711	RefSeq	2.884628	2.143893	1.671026949	up	coding
7966183	ALKBH2	NM_001001655	RefSeq	3.610799	3.14984	1.376456483	up	coding
7966268	GIT2	NM_057170	RefSeq	5.792158	6.093788	-1.232536183	down	coding
7966315	ARPC3	NM_005719	RefSeq	3.166513	2.278722	1.850340782	up	coding
7966321	GPN3	NM_001164372	RefSeq	3.117682	2.685167	1.349584211	up	coding
7966343	VPS29	ENST00000551655	ENSEMBL	2.253465	1.631706	1.538750153	up	coding
7966345	PPTC7	NM_139283	RefSeq	2.855871	3.325754	-1.384997143	down	coding
7966356	HVCN1	NM_001040107	RefSeq	3.19615	3.62452	-1.345712292	down	coding
7966368	PPP1CC	NM_001244974	RefSeq	5.586308	5.903675	-1.246054353	down	coding
7966448	TMEM116	NM_001193531	RefSeq	4.740794	4.310233	1.347757558	up	coding
7966517	C12orf51	NM_001109662	RefSeq	4.512629	4.016818	1.410113217	up	coding
7966570	DDX54	NM_001111322	RefSeq	3.23153	3.524094	-1.224815122	down	coding
7966600	SLC24A6	NM_024959	RefSeq	3.972137	3.470857	1.41546885	up	coding
7966706	MED13L	NM_015335	RefSeq	5.38957	5.763729	-1.296083799	down	coding
7966738	C12orf49	NM_024738	RefSeq	3.794934	4.152548	-1.281305059	down	coding
7967034	PLA2G1B	NM_000928	RefSeq	2.440228	2.816987	-1.298421685	down	coding
7967067	DYNLL1	NM_001037495	RefSeq	6.283188	6.012099	1.20671836	up	coding
7967089		GENSCAN00000035666	ENSEMBL	1.979581	2.636581	-1.576800348	down	coding
7967109	C12orf43	ENST00000445832	ENSEMBL	4.349226	4.019398	1.256863521	up	coding
7967117	OASL	NM_198213	RefSeq	4.188748	4.609556	-1.338677088	down	coding
7967193	MORN3	NM_173855	RefSeq	3.310777	2.664328	1.565310648	up	coding
7967226	IL31	NM_001014336	RefSeq	1.981498	2.49137	-1.423923855	down	coding
7967240	VPS33A	NM_022916	RefSeq	4.112916	3.739505	1.295411988	up	coding
7967322	HCAR3	NM_006018	RefSeq	1.584963	2.08468	-1.413936177	down	coding
7967325	HCAR1	NM_032554	RefSeq	2.111474	1.767357	1.269373826	up	coding
7967486	CCDC92	NM_025140	RefSeq	6.289499	5.951329	1.264152051	up	coding
7967685	STX2	NM_001980	RefSeq	3.389536	3.022334	1.289848837	up	coding
7967711	DDX51	NM_175066	RefSeq	2.949236	3.314572	-1.288181609	down	coding
7967789	PXMP2	NM_018663	RefSeq	3.028227	3.331484	-1.233926961	down	coding
7967810	GOLGA3	NM_005895	RefSeq	3.172972	3.466365	-1.225519126	down	coding
7967879		GENSCAN00000026189	ENSEMBL	2.931523	3.397413	-1.381169135	down	coding
7967896		AF130061	GenBank HTC	1.938268	1.584963	1.277483803	up	coding
7967993	FGF9	NM_002010	RefSeq	2.580125	2.122261	1.37350675	up	coding
7968035	SPATA13	NM_153023	RefSeq	2.921784	3.342024	-1.338150145	down	coding
7968052	C1QTNF9	NM_178540	RefSeq	2.014576	2.511572	-1.411271931	down	coding
7968126	LSP1	NM_002339	RefSeq	3.499541	3.886642	-1.307762899	down	coding
7968154	ATP8A2	NM_016529	RefSeq	2.093574	2.540311	-1.362954121	down	coding
7968199	CDK8	NM_001260	RefSeq	4.99377	5.415241	-1.339292428	down	coding
7968260	GSX1	NM_145657	RefSeq	4.443592	3.973918	1.384796516	up	coding
7968307	MTUS2	NM_001033602	RefSeq	1.959864	2.410219	-1.366376436	down	coding
7968370	B3GALTL	NM_194318	RefSeq	2.200575	2.478538	-1.212481723	down	coding
7968514		AF113009	GenBank HTC	2.148641	1.704177	1.360808446	up	coding
7968658	EXOSC8	NM_181503	RefSeq	3.013396	2.372738	1.559040061	up	coding
7968678	FREM2	NM_207361	RefSeq	2.324194	1.859569	1.379958614	up	coding
7968703	NHLRC3	NM_001012754	RefSeq	2.319312	2.843469	-1.438093024	down	coding
7968746	WBP4	NM_007187	RefSeq	4.960175	4.679047	1.215144598	up	coding
7968890	DGKZ	NM_201532	RefSeq	4.047348	4.337261	-1.22256655	down	coding
7969017	RB1	NM_000321	RefSeq	5.091783	5.454477	-1.285824727	down	coding
7969050	CYSLTR2	NM_020377	RefSeq	2.721639	2.404881	1.245528471	up	coding
7969093	MLNR	NM_001507	RefSeq	2.686937	3.258086	-1.485706355	down	coding
7969153	TRIM13	NM_005798	RefSeq	3.494792	3.830344	-1.261860126	down	coding
7969166	KCNRG	NM_173605	RefSeq	3.829122	3.520955	1.238133603	up	coding
7969192	FAM124A	NM_145019	RefSeq	2.257378	1.960777	1.228247242	up	coding
7969222	CCDC70	NM_031290	RefSeq	2.674736	3.013015	-1.264247565	down	coding
7969228	ALG11	NM_001004127	RefSeq	3.494422	2.878629	1.532400073	up	coding
7969271	SUGT1	NM_006704	RefSeq	3.409858	3.890337	-1.395206823	down	coding
7969288	OLFM4	NM_006418	RefSeq	2.149995	1.862905	1.220176626	up	coding
7969428	UCHL3	NM_006002	RefSeq	5.23993	4.920766	1.247607387	up	coding
7969482	IRG1	NM_001258406	RefSeq	2.007902	2.496194	-1.402783144	down	coding
7969488	CLN5	NM_006493	RefSeq	2.68678	2.058113	1.546135758	up	coding
7969533	SLAIN1	NM_001242868	RefSeq	5.53572	5.250262	1.218797123	up	coding
7969544	NDFIP2	NM_019080	RefSeq	2.511775	2.234931	1.211541648	up	coding
7969596	GPC5	NM_004466	RefSeq	3.189588	2.841604	1.27278082	up	coding
7969613	GPC6	NM_005708	RefSeq	2.039351	2.451593	-1.330752245	down	coding
7969640	CLDN10	NM_001160100	RefSeq	1.898676	1.584963	1.24290239	up	coding
7969693	RAP2A	NM_021033	RefSeq	4.438621	4.705605	-1.203289681	down	coding
7969796	TM9SF2	NM_004800	RefSeq	5.037414	5.413552	-1.297862907	down	coding
7969835	PCCA	NM_000282	RefSeq	2.893325	2.468298	1.342597629	up	coding
7969881	TPP2	NM_003291	RefSeq	5.751732	6.042808	-1.223552495	down	coding
7969935	ERCC5	NM_000123	RefSeq	3.754119	3.271194	1.397574316	up	coding
7969975		GENSCAN00000001432	ENSEMBL	4.282847	3.456292	1.773445506	up	coding
7969986	TNFSF13B	NM_006573	RefSeq	3.977041	3.548434	1.345933378	up	coding
7970084	CARKD	NM_001242882	RefSeq	3.068521	3.455595	-1.307738425	down	coding
7970139	TEX29	NM_152324	RefSeq	3.601448	3.216311	1.305983799	up	coding
7970158	C13orf35	NM_207440	RefSeq	2.364299	1.818251	1.460080588	up	coding
7970241	F10	NM_000504	RefSeq	3.659205	3.198266	1.376437402	up	coding
7970287	LAMP1	NM_005561	RefSeq	6.340172	6.764266	-1.341729644	down	coding
7970317	TFDP1	NM_007111	RefSeq	3.203703	3.545279	-1.267140062	down	coding
7970347	CDC16	NM_003903	RefSeq	5.074933	5.403782	-1.256010914	down	coding
7970390		GENSCAN00000031808	ENSEMBL	2.232089	1.584963	1.56604536	up	coding
7970392		GENSCAN00000031804	ENSEMBL	2.247119	1.647888	1.514908859	up	coding
7970441	GJB2	NM_004004	RefSeq	2.715205	2.136127	1.493894223	up	coding
7970448	GJB6	NM_006783	RefSeq	2.869944	2.554179	1.244671475	up	coding
7970467	N6AMT2	NM_174928	RefSeq	3.457437	3.074303	1.304171863	up	coding
7970524	ZDHHC20	ENST00000400590	ENSEMBL	4.82003	5.089261	-1.205165267	down	coding
7970546	EFHA1	NM_152726	RefSeq	4.871954	4.598233	1.208921862	up	coding
7970569	SACS	NM_014363	RefSeq	2.32987	2.626088	-1.227921216	down	coding
7970602	PARP4	NM_006437	RefSeq	4.65452	4.95255	-1.229464433	down	coding
7970704	MTIF3	ENST00000381116	ENSEMBL	3.313197	2.935414	1.29934361	up	coding
7970716	LNX2	NM_153371	RefSeq	3.980979	4.283171	-1.23301641	down	coding
7970737	FLT3	NM_004119	RefSeq	2.425289	2.715124	-1.222500453	down	coding
7970858	HMGB1	ENST00000405805	ENSEMBL	5.369929	5.66381	-1.225933735	down	coding
7970864	HSPH1	NM_006644	RefSeq	3.792347	4.077617	-1.21863831	down	coding
7970949	MAB21L1	NM_005584	RefSeq	1.891189	1.584963	1.23646894	up	coding
7970989	CCDC169	NM_001144981	RefSeq	2.133368	1.719186	1.332542918	up	coding
7971015	SMAD9	NM_001127217	RefSeq	2.408487	2.68645	-1.212481723	down	coding
7971071	CSNK1A1L	NM_145203	RefSeq	3.721853	3.324967	1.316662877	up	coding
7971184	MRPS31	NM_005830	RefSeq	4.44151	3.924932	1.430558009	up	coding
7971335	CCDC122	NM_144974	RefSeq	2.697231	3.009359	-1.241537639	down	coding
7971345	C13orf44	ENST00000400419	ENSEMBL	2.664055	3.021285	-1.280964061	down	coding
7971361	NUFIP1	NM_012345	RefSeq	4.677716	5.006399	-1.255866402	down	coding
7971373		GENSCAN00000012389	ENSEMBL	2.41147	1.909334	1.416308945	up	coding
7971461	LCP1	NM_002298	RefSeq	7.221959	7.655345	-1.350399243	down	coding
7971526	HTR2A	NM_000621	RefSeq	3.113008	2.715934	1.316834465	up	coding
7971563	PCNP	NM_020357	RefSeq	9.057461	8.767235	1.222831821	up	coding
7971565	LPAR6	NM_001162498	RefSeq	3.67905	2.938316	1.67102579	up	coding
7971602	RCBTB1	NM_018191	RefSeq	2.998992	3.276955	-1.212481723	down	coding
7971615	EBPL	NM_032565	RefSeq	3.975337	4.2945	-1.247606522	down	coding
7971620	KPNA3	NM_002267	RefSeq	5.904564	6.280702	-1.297862907	down	coding
7971653	DLEU2	BC006995	GenBank	5.872667	5.480266	1.312576037	up	coding
7971713	DHRS12	NM_001031719	RefSeq	2.40938	2.753401	-1.269289362	down	coding
7971757	NEK5	NM_199289	RefSeq	2.670627	3.035963	-1.288181609	down	coding
7971838	LECT1	NM_007015	RefSeq	2.67972	2.030981	1.56779725	up	coding
7971913		GENSCAN00000040889	ENSEMBL	2.504764	2.079323	1.34298296	up	coding
7971937	KLHL1	NM_020866	RefSeq	1.780319	2.10072	-1.248677573	down	coding
7972044	COMMD6	NM_203495	RefSeq	5.907811	5.26709	1.559108143	up	coding
7972444	STK24	NM_003576	RefSeq	6.219062	6.521565	-1.233282238	down	coding
7972487	DOCK9	NM_015296	RefSeq	2.517601	2.988803	-1.386263971	down	coding
7972570	A2LD1	NM_033110	RefSeq	4.796513	4.471292	1.252856343	up	coding
7972579	TMTC4	NM_032813	RefSeq	3.226419	2.908282	1.246719579	up	coding
7972737	LIG4	NM_001098268	RefSeq	3.701295	4.20276	-1.41565037	down	coding
7972810	CARS2	NM_024537	RefSeq	3.601097	3.182137	1.336963426	up	coding
7972867	PCID2	NM_018386	RefSeq	2.429205	2.741707	-1.241859534	down	coding
7972890	GRTP1	NM_024719	RefSeq	3.732797	4.177261	-1.360808446	down	coding
7972946	RASA3	NM_007368	RefSeq	6.56747	7.035804	-1.38351089	down	coding
7972977		AF354444	GenBank	5.062543	5.454272	-1.311964788	down	coding
7972981	OR11H12	NM_001013354	RefSeq	2.443092	2.146874	1.227921216	up	coding
7973018	OR4K15	NM_001005486	RefSeq	2.42678	1.876333	1.464539394	up	coding
7973036	PARP2	NM_005484	RefSeq	3.071165	3.526559	-1.371157217	down	coding
7973067	PNP	NM_000270	RefSeq	4.528409	4.940753	-1.330846334	down	coding
7973084	ANG	NM_001145	RefSeq	2.784217	2.346738	1.354235834	up	coding
7973101	RNASE6	NM_005615	RefSeq	1.601665	1.977056	-1.297191072	down	coding
7973105	RNASE3	NM_002935	RefSeq	3.327422	2.982399	1.270171232	up	coding
7973142	TPPP2	NM_173846	RefSeq	3.12688	2.778315	1.273293495	up	coding
7973185	RPGRIP1	NM_020366	RefSeq	3.05387	2.567973	1.400456333	up	coding
7973306	ABHD4	NM_022060	RefSeq	5.249673	5.657334	-1.326533399	down	coding
7973314	OXA1L	NM_005015	RefSeq	5.616713	5.999335	-1.303709106	down	coding
7973427	THTPA	NM_001256321	RefSeq	2.943182	2.285717	1.577308654	up	coding
7973629	REC8	NM_005132	RefSeq	3.904705	4.213297	-1.238498396	down	coding
7973702	LTB4R	NM_001143919	RefSeq	2.968885	3.294923	-1.253566038	down	coding
7973727	NYNRIN	NM_025081	RefSeq	3.351534	3.055316	1.227921216	up	coding
7973756	G2E3	NM_017769	RefSeq	3.850339	3.497354	1.27720048	up	coding
7973813	AP4S1	NM_007077	RefSeq	3.409399	3.134921	1.209556365	up	coding
7973826	NUBPL	NM_001201573	RefSeq	1.892125	2.428679	-1.450503725	down	coding
7973894		GENSCAN00000043388	ENSEMBL	3.246109	2.859465	1.307348707	up	coding
7973918	FAM177A1	NM_173607	RefSeq	4.744867	4.457131	1.220723111	up	coding
7973968		AY064415	GenBank	2.216416	1.795648	1.338639973	up	coding
7973974	PAX9	NM_006194	RefSeq	3.279116	3.002272	1.211541648	up	coding
7974054	GEMIN2	NM_003616	RefSeq	3.101677	2.694762	1.325847642	up	coding
7974117	C14orf28	NM_001017923	RefSeq	2.407922	2.122408	1.218844433	up	coding
7974190	DNAJC19	NM_145261	RefSeq	4.313895	3.915438	1.318097417	up	coding
7974198	LRR1	NM_152329	RefSeq	4.964903	4.434994	1.443838121	up	coding
7974207	MGAT2	NM_002408	RefSeq	3.308102	2.892549	1.333809842	up	coding
7974229	KLHDC2	NM_014315	RefSeq	5.442353	5.861899	-1.33750659	down	coding
7974303	TMX1	NM_030755	RefSeq	5.383934	6.045184	-1.581452254	down	coding
7974366	PTGER2	NM_000956	RefSeq	2.719919	2.44129	1.213041577	up	coding
7974380	PSMC6	NM_002806	RefSeq	3.287782	3.760842	-1.388050445	down	coding
7974402		GENSCAN00000005111	ENSEMBL	3.407752	3.7075	-1.230929384	down	coding
7974471		GENSCAN00000039661	ENSEMBL	6.31328	5.838805	1.389412517	up	coding
7974481		AF531436	GenBank	5.98833	6.329318	-1.266623718	down	coding
7974737	LRRC9	ENST00000254271	ENSEMBL	1.898263	1.584963	1.242546635	up	coding
7974771	C14orf135	NM_022495	RefSeq	3.982271	4.312356	-1.257087437	down	coding
7974781	PPM1A	NM_177952	RefSeq	5.20143	5.628095	-1.344122847	down	coding
7974814	TRMT5	NM_020810	RefSeq	2.566975	2.245421	1.249675913	up	coding
7974816	SLC38A6	NM_153811	RefSeq	3.644155	3.2245	1.337607647	up	coding
7974870	SNAPC1	NM_003082	RefSeq	3.387969	3.059062	1.256061409	up	coding
7974920	SYNE2	NM_182914	RefSeq	3.453043	3.816914	-1.286874175	down	coding
7975121	FNTB	NM_002028	RefSeq	3.685863	4.075661	-1.310209941	down	coding
7975167	GPHN	NM_020806	RefSeq	2.899245	3.282379	-1.304171863	down	coding
7975224	EIF2S1	NM_004094	RefSeq	3.402005	3.707267	-1.235643015	down	coding
7975309		GENSCAN00000015886	ENSEMBL	2.748398	3.022876	-1.209556365	down	coding
7975354	PLEKHD1	NM_001161498	RefSeq	2.500132	3.063609	-1.477826598	down	coding
7975361	KIAA0247	NM_014734	RefSeq	4.322212	4.624793	-1.233348918	down	coding
7975368	SRSF5	ENST00000554465	ENSEMBL	5.616826	6.175047	-1.472452403	down	coding
7975457		AK090477	GenBank	2.841009	2.431723	1.328028401	up	coding
7975613	ACOT6	NM_001037162	RefSeq	1.584963	1.897951	-1.242277949	down	coding
7975676	C14orf45	NM_025057	RefSeq	3.167036	2.869518	1.229028184	up	coding
7975687	LIN52	NM_001024674	RefSeq	4.233503	3.889792	1.269016652	up	coding
7975702	VRTN	NM_018228	RefSeq	2.933485	2.599946	1.260100674	up	coding
7975725	YLPM1	NM_019589	RefSeq	4.315138	4.6256	-1.24010476	down	coding
7975747	DLST	NM_001933	RefSeq	5.073067	5.43679	-1.286742167	down	coding
7975760	EIF2B2	NM_014239	RefSeq	6.355114	6.857956	-1.417002202	down	coding
7975772	ZC2HC1C	NM_024643	RefSeq	3.075079	2.74455	1.257474374	up	coding
7975779	FOS	NM_005252	RefSeq	3.677397	2.973352	1.629065939	up	coding
7975863	C14orf118	NM_017972	RefSeq	5.750729	6.246115	-1.409697876	down	coding
7975876	ESRRB	NM_004452	RefSeq	2.373605	2.950394	-1.491525869	down	coding
7975901	C14orf166B	NM_194287	RefSeq	3.02248	2.617202	1.32434408	up	coding
7975956	GSTZ1	NM_145871	RefSeq	2.648928	2.303733	1.270322672	up	coding
7975976	AHSA1	NM_012111	RefSeq	4.081749	4.389958	-1.238169649	down	coding
7975989	SLIRP	NM_031210	RefSeq	6.116431	5.755513	1.284242813	up	coding
7976080	GPR65	NM_003608	RefSeq	3.328174	2.86401	1.379517731	up	coding
7976158		GENSCAN00000016464	ENSEMBL	4.984279	5.317493	-1.259816839	down	coding
7976160	TDP1	NM_018319	RefSeq	2.561996	3.010091	-1.364237666	down	coding
7976182	KCNK13	NM_022054	RefSeq	2.901935	2.452855	1.365169417	up	coding
7976189	PSMC1	NM_002802	RefSeq	4.76723	5.082987	-1.244664573	down	coding
7976200	CALM1	NM_006888	RefSeq	6.896704	7.252358	-1.2795655	down	coding
7976216	C14orf159	NM_024952	RefSeq	2.493601	3.338358	-1.795962218	down	coding
7976307	GOLGA5	NM_005113	RefSeq	3.702799	3.247822	1.370760952	up	coding
7976322	CHGA	NM_001275	RefSeq	2.997005	3.294232	-1.228780307	down	coding
7976336	UBR7	NM_175748	RefSeq	2.630627	2.322034	1.238499254	up	coding
7976425	OTUB2	NM_023112	RefSeq	2.706905	3.207361	-1.414660631	down	coding
7976560	BDKRB2	NM_000623	RefSeq	3.099138	3.445182	-1.271070454	down	coding
7976621	VRK1	NM_003384	RefSeq	6.314449	6.672668	-1.281842492	down	coding
7976635	C14orf177	NM_182560	RefSeq	2.999397	2.655686	1.269016652	up	coding
7976669	HHIPL1	NM_032425	RefSeq	4.077802	4.367391	-1.222292017	down	coding
7976698	EML1	NM_004434	RefSeq	2.237888	2.65013	-1.330752245	down	coding
7976726	EVL	NM_016337	RefSeq	5.012495	5.314402	-1.232772855	down	coding
7976783	DLK1	NM_003836	RefSeq	4.02403	4.302213	-1.212666631	down	coding
7976967	ZNF839	NM_018335	RefSeq	3.505431	2.84552	1.579985151	up	coding
7977003	RCOR1	NM_015156	RefSeq	5.161751	5.5461	-1.305270665	down	coding
7977046	TNFAIP2	NM_006291	RefSeq	3.624221	4.376574	-1.684538031	down	coding
7977058	EIF5	NM_001969	RefSeq	5.978252	5.652873	1.25299356	up	coding
7977105	TRMT61A	NM_152307	RefSeq	4.186978	3.83342	1.277707851	up	coding
7977249	INF2	NM_022489	RefSeq	4.547792	4.833276	-1.218819088	down	coding
7977288	SIVA1	NM_006427	RefSeq	5.58131	5.311917	1.205300602	up	coding
7977340	BTBD6	NM_033271	RefSeq	4.085119	3.655904	1.346500719	up	coding
7977344	PACS2	NM_001243127	RefSeq	3.447001	3.170365	1.211366987	up	coding
7977418	C14orf80	NM_001134875	RefSeq	4.161053	3.889998	1.206689922	up	coding
7977432	TMEM121	NM_025268	RefSeq	4.389523	3.919865	1.384781158	up	coding
7977454	POTEM	NM_001145442	RefSeq	6.251643	6.652584	-1.320368843	down	coding
7977472	OR11H12	NM_001013354	RefSeq	2.602888	2.315798	1.220176626	up	coding
7977474		GENSCAN00000027844	ENSEMBL	2.442702	3.064461	-1.538750153	down	coding
7977476	OR4K14	NM_001004712	RefSeq	1.935695	2.243862	-1.238133603	down	coding
7977497	CCNB1IP1	NM_021178	RefSeq	2.299172	1.838213	1.376456483	up	coding
7977609	OR6S1	NM_001001968	RefSeq	2.179558	1.899144	1.214543363	up	coding
7977655	OR5AU1	NM_001004731	RefSeq	2.826042	2.376185	1.365904861	up	coding
7977767	OR10G3	NM_001005465	RefSeq	2.384454	2.10649	1.212482563	up	coding
7977773		GENSCAN00000037660	ENSEMBL	3.048703	2.77074	1.212481723	up	coding
7977780		ENST00000536432	ENSEMBL	2.645372	2.993736	-1.273116109	down	coding
7977786	SLC7A7	NM_001126106	RefSeq	2.598721	2.334467	1.201014859	up	coding
7977906	ACIN1	NM_001164815	RefSeq	3.817994	4.180689	-1.285825618	down	coding
7978021	MYH7	NM_000257	RefSeq	3.016018	3.311064	-1.226924097	down	coding
7978107	NRL	NM_006177	RefSeq	3.35909	3.756163	-1.316833552	down	coding
7978208	TINF2	NM_012461	RefSeq	4.762617	5.249583	-1.40149442	down	coding
7978222	TGM1	NM_000359	RefSeq	3.972854	3.700334	1.20791589	up	coding
7978272	CIDEB	NM_014430	RefSeq	2.350741	2.889795	-1.453019435	down	coding
7978285	ADCY4	NM_001198592	RefSeq	2.783865	3.215727	-1.348973493	down	coding
7978335	SDR39U1	NM_020195	RefSeq	3.147698	3.832266	-1.607220644	down	coding
7978360	GZMH	NM_033423	RefSeq	4.261166	3.902058	1.282632617	up	coding
7978389		GENSCAN00000016207	ENSEMBL	4.390051	3.542714	1.799176846	up	coding
7978407	PRKD1	NM_002742	RefSeq	2.540286	2.177592	1.285824727	up	coding
7978527	C14orf126	NM_080664	RefSeq	2.413831	2.71269	-1.23017111	down	coding
7978586	CFL2	NM_001243645	RefSeq	1.760768	2.331701	-1.485483932	down	coding
7978644	NFKBIA	NM_020529	RefSeq	6.036395	7.224577	-2.278654195	down	coding
7978653	RALGAPA1	NM_014990	RefSeq	3.887663	4.432426	-1.458780682	down	coding
7978666	MBIP	NM_016586	RefSeq	4.748744	4.325706	1.340747906	up	coding
7978706	FOXA1	NM_004496	RefSeq	3.013538	3.339034	-1.25309518	down	coding
7978748	FBXO33	NM_203301	RefSeq	2.948464	2.5404	1.326904003	up	coding
7978754	C11orf58	NM_014267	RefSeq	7.825213	8.397845	-1.487234353	down	coding
7978760	KLHL28	NM_017658	RefSeq	5.385377	5.05284	1.259225795	up	coding
7978766	FKBP3	NM_002013	RefSeq	4.587746	4.985332	-1.317301881	down	coding
7978801	MDGA2	NM_182830	RefSeq	2.445275	2.048202	1.316833552	up	coding
7978846	POLE2	NM_002692	RefSeq	6.036724	5.725045	1.241151304	up	coding
7978911	C14orf182	NM_001012706	RefSeq	3.67069	3.18916	1.396223598	up	coding
7978970	CDKL1	ENST00000356146	ENSEMBL	3.7852	3.517717	1.203705947	up	coding
7979085	PYGL	NM_002863	RefSeq	7.256391	7.601765	-1.270480295	down	coding
7979108	TRIM9	NM_015163	RefSeq	2.390106	2.038954	1.275578778	up	coding
7979133	NID2	NM_007361	RefSeq	3.050684	3.81797	-1.702064843	down	coding
7979158	TXNDC16	NM_020784	RefSeq	3.564942	3.893154	-1.255456464	down	coding
7979179	ERO1L	NM_014584	RefSeq	2.640991	3.016027	-1.296871915	down	coding
7979250	CNIH	NM_005776	RefSeq	3.751128	4.022817	-1.207220324	down	coding
7979281	WDHD1	NM_001008396	RefSeq	2.907251	2.60931	1.22938859	up	coding
7979367	EXOC5	NM_006544	RefSeq	6.388013	6.711291	-1.251170151	down	coding
7979455	RTN1	NM_021136	RefSeq	5.223775	5.494142	-1.206114606	down	coding
7979505	SIX1	NM_005982	RefSeq	2.859551	2.566483	1.225243081	up	coding
7979548	GPHB5	NM_145171	RefSeq	2.554663	3.180932	-1.543567957	down	coding
7979583	ESR2	ENST00000554572	ENSEMBL	2.762926	2.22974	1.447121445	up	coding
7979663	RAB15	NM_198686	RefSeq	2.257186	1.960968	1.227921216	up	coding
7979725	PIGH	NM_004569	RefSeq	3.349811	2.929262	1.338436784	up	coding
7979732	VTI1B	ENST00000554659	ENSEMBL	5.968103	6.30496	-1.263002067	down	coding
7979813	ZFP36L1	NM_004926	RefSeq	4.261781	4.559329	-1.229053741	down	coding
7979824	ACTN1	NM_001102	RefSeq	9.004871	9.683027	-1.600093267	down	coding
7979906	COX16	NM_001204090	RefSeq	4.771781	4.310822	1.376456483	up	coding
7979959	C14orf57	ENST00000542853	ENSEMBL	3.457698	3.159668	1.229464433	up	coding
7979984	ZFYVE1	NM_021260	RefSeq	4.201766	3.818632	1.304171863	up	coding
7980024	HEATR4	NM_203309	RefSeq	2.58961	2.157095	1.349584211	up	coding
7980044	PNMA1	NM_006029	RefSeq	6.351803	6.964374	-1.528981552	down	coding
7980309	C14orf1	NM_007176	RefSeq	3.596542	3.892403	-1.2276174	down	coding
7980316	TGFB3	NM_003239	RefSeq	2.329877	1.887451	1.358887479	up	coding
7980344	ZDHHC22	NM_174976	RefSeq	2.422755	2.152481	1.206036859	up	coding
7980403	C14orf133	NM_022067	RefSeq	2.485108	3.031453	-1.460381198	down	coding
7980425	ISM2	NM_199296	RefSeq	4.440109	4.112953	1.254537852	up	coding
7980438	SPTLC2	NM_004863	RefSeq	4.222492	4.616695	-1.314216536	down	coding
7980535	DYNLL1	NM_001037494	RefSeq	9.700728	9.348355	1.276658799	up	coding
7980537	STON2	NM_033104	RefSeq	6.611388	7.012926	-1.320915336	down	coding
7980580	GALC	NM_000153	RefSeq	3.464395	3.086722	1.299244543	up	coding
7980636	EML5	NM_183387	RefSeq	2.328559	2.00121	1.254705692	up	coding
7980680	FOXN3	NM_005197	RefSeq	4.816351	5.24339	-1.344471338	down	coding
7980718		GENSCAN00000027635	ENSEMBL	2.22447	2.851558	-1.54444447	down	coding
7980891	TC2N	NM_152332	RefSeq	8.306799	8.698957	-1.312354972	down	coding
7980958	LGMN	NM_005606	RefSeq	5.457494	5.770017	-1.24187761	down	coding
7980990	C14orf142	NM_032490	RefSeq	4.19563	3.811268	1.305282427	up	coding
7981032	DDX24	NM_020414	RefSeq	5.237217	5.773536	-1.450267472	down	coding
7981059	SERPINA6	NM_001756	RefSeq	1.738525	2.146646	-1.326956429	down	coding
7981084	SERPINA9	NM_175739	RefSeq	2.467961	2.898005	-1.347274666	down	coding
7981111	DICER1	NM_177438	RefSeq	5.58159	5.882573	-1.231983556	down	coding
7981183	TCL1A	NM_021966	RefSeq	3.269502	2.705678	1.478182091	up	coding
7981217	ATG2B	NM_018036	RefSeq	4.557997	5.041141	-1.397786482	down	coding
7981278	DEGS2	NM_206918	RefSeq	5.765037	6.144953	-1.301266088	down	coding
7981290	WARS	NM_004184	RefSeq	4.475948	5.162831	-1.609801718	down	coding
7981322	RTL1	NM_001134888	RefSeq	3.260788	2.546587	1.640574376	up	coding
7981364	CINP	NM_001177611	RefSeq	3.611054	3.246417	1.287557623	up	coding
7981427	CKB	NM_001823	RefSeq	3.537838	3.928863	-1.311324738	down	coding
7981490	TMEM179	NM_207379	RefSeq	4.575371	4.941078	-1.288512917	down	coding
7981530	GPR132	NM_013345	RefSeq	3.894532	4.4233	-1.442696668	down	coding
7981573	BRF1	NM_145685	RefSeq	4.28487	4.019976	1.201547764	up	coding
7981708	IGHE	ENST00000390541	ENSEMBL	3.936989	3.526547	1.329092947	up	coding
7981718	IGHV3-33	ENST00000390615	ENSEMBL	5.554843	5.904516	-1.274271769	down	coding
7981726	LOC100508797	XM_003119591	RefSeq	3.422689	4.106811	-1.606723859	down	coding
7981732	IGHV4-61	ENST00000390630	ENSEMBL	4.652885	4.93596	-1.216785613	down	coding
7981745	IGHV7-81	ENST00000390639	ENSEMBL	3.101968	2.745124	1.280621379	up	coding
7981781	OR4M2	NM_001004719	RefSeq	1.699772	2.001013	-1.232203894	down	coding
7981798	TUBGCP5	NM_052903	RefSeq	2.727768	2.391024	1.262903145	up	coding
7981917	NPAP1	NM_018958	RefSeq	2.921784	3.521722	-1.51565143	down	coding
7982117	GABRG3	NM_033223	RefSeq	2.13211	1.705416	1.344149866	up	coding
7982185	DEXI	NM_014015	RefSeq	1.905033	2.293822	-1.30929392	down	coding
7982187	APBA2	NM_005503	RefSeq	3.575819	3.278962	1.228465209	up	coding
7982287	ARHGAP11B	NM_001039841	RefSeq	3.650204	3.2932	1.280763412	up	coding
7982341	CHRNA7	NM_001190455	RefSeq	2.945568	3.223131	-1.212145598	down	coding
7982377	GREM1	NM_013372	RefSeq	3.055358	3.403585	-1.272995218	down	coding
7982504	PGBD4	NM_152595	RefSeq	2.76313	2.429891	1.25983867	up	coding
7982507	EMC4	NM_016454	RefSeq	4.750065	5.189931	-1.35647833	down	coding
7982531	ANP32A	NM_006305	RefSeq	7.211437	7.682916	-1.386530162	down	coding
7982597	THBS1	NM_003246	RefSeq	9.418513	9.848524	-1.347243849	down	coding
7982620	EIF2AK4	NM_001013703	RefSeq	2.960072	3.583754	-1.540802554	down	coding
7982663	BUB1B	NM_001211	RefSeq	2.275346	2.779335	-1.418129223	down	coding
7982688	PAK6	NM_020168	RefSeq	2.576051	2.973124	-1.316833552	down	coding
7982712	C15orf23	NM_001142761	RefSeq	3.077917	2.657678	1.338149217	up	coding
7982757	CASC5	NM_144508	RefSeq	4.764467	4.353245	1.329811722	up	coding
7982805	GCHFR	NM_005258	RefSeq	4.224107	3.934391	1.22239962	up	coding
7982810	C15orf62	NM_001130448	RefSeq	3.455911	3.733874	-1.212481723	down	coding
7982868	CHAC1	NM_001142776	RefSeq	3.384266	2.841933	1.456325656	up	coding
7982876		GENSCAN00000028979	ENSEMBL	3.844282	2.961025	1.84453479	up	coding
7983111	SNAP23	NM_003825	RefSeq	9.09959	9.374502	-1.209920286	down	coding
7983143	STARD9	NM_020759	RefSeq	2.00878	2.304998	-1.227921216	down	coding
7983405	DUOXA2	NM_207581	RefSeq	2.644021	3.038225	-1.314217447	down	coding
7983564	SLC12A1	NM_001184832	RefSeq	2.09038	2.355754	-1.201947598	down	coding
7983594	DUT	NM_001025248	RefSeq	4.150091	4.448121	-1.229464433	down	coding
7983606	EID1	NM_014335	RefSeq	6.134812	6.509177	-1.296268878	down	coding
7983638	DTWD1	NM_020234	RefSeq	2.831537	2.477979	1.277707851	up	coding
7983718	SCG3	NM_001165257	RefSeq	1.883826	1.584963	1.23017452	up	coding
7983843	TCF12	NM_003205	RefSeq	4.411098	4.723226	-1.241537639	down	coding
7983910	AQP9	NM_020980	RefSeq	2.701287	3.403709	-1.627234306	down	coding
7983991	FAM81A	NM_152450	RefSeq	2.138276	2.478003	-1.265517099	down	coding
7984016	C2CD4A	NM_207322	RefSeq	4.686924	4.41753	1.205301438	up	coding
7984124	APH1B	NM_031301	RefSeq	3.915209	4.272822	-1.281304171	down	coding
7984152	FBXL22	NM_203373	RefSeq	2.664187	3.071408	-1.326128888	down	coding
7984217	PLEKHO2	NM_025201	RefSeq	4.36982	4.842273	-1.387466559	down	coding
7984276	SLC24A1	NM_004727	RefSeq	3.010527	2.700699	1.239559909	up	coding
7984319	MAP2K1	NM_002755	RefSeq	4.625549	5.183026	-1.471693253	down	coding
7984364	SMAD3	NM_001145104	RefSeq	3.692148	4.097425	-1.324343162	down	coding
7984408	MAP2K5	NM_002757	RefSeq	2.320414	2.694011	-1.29557901	down	coding
7984470	FEM1B	NM_015322	RefSeq	4.584189	4.268827	1.244323839	up	coding
7984517	GLCE	NM_015554	RefSeq	2.790039	3.481577	-1.615004293	down	coding
7984540	KIF23	NM_138555	RefSeq	4.260458	3.811362	1.365184557	up	coding
7984635	TMEM202	NM_001080462	RefSeq	1.817694	2.250209	-1.349584211	down	coding
7984662	GOLGA6B	NM_018652	RefSeq	3.463895	3.174746	1.221919294	up	coding
7984892	LMAN1L	NM_021819	RefSeq	3.129192	3.610217	-1.39573495	down	coding
7984914	CPLX3	NM_001030005	RefSeq	3.615757	3.211131	1.323745702	up	coding
7984961	GOLGA6B	NM_018652	RefSeq	3.676915	3.381966	1.226841607	up	coding
7984989	COMMD4	NM_017828	RefSeq	2.945914	3.365569	-1.337607647	down	coding
7985039		GENSCAN00000006347	ENSEMBL	5.006318	4.574456	1.348973493	up	coding
7985053	FBXO22	NM_147188	RefSeq	3.376351	2.954727	1.339434469	up	coding
7985147	DNAJA4	NM_018602	RefSeq	3.627028	3.955068	-1.255306795	down	coding
7985192	AGPHD1	NM_001083612	RefSeq	3.675859	3.144811	1.444978473	up	coding
7985224	TBC1D2B	NM_144572	RefSeq	4.275249	5.196863	-1.894233262	down	coding
7985268	FAH	NM_000137	RefSeq	5.584617	6.004857	-1.338150145	down	coding
7985310	FAM108C1	NM_021214	RefSeq	3.434327	2.896751	1.45153162	up	coding
7985364	IL16	NM_001172128	RefSeq	4.318396	4.762309	-1.360288819	down	coding
7985482	WHAMM	NM_001080435	RefSeq	4.177395	3.729835	1.363731854	up	coding
7985488	FAM103A1	NM_031452	RefSeq	4.323943	4.64122	-1.245976622	down	coding
7985522	ADAMTSL3	NM_207517	RefSeq	2.604209	2.290109	1.24323584	up	coding
7985555	EFTUD1	NM_024580	RefSeq	1.584963	2.235253	-1.56948365	down	coding
7985620	ALPK3	NM_020778	RefSeq	3.103888	2.757844	1.271070454	up	coding
7985662	PDE8A	NM_002605	RefSeq	4.035663	3.673936	1.284963162	up	coding
7985695	AKAP13	NM_144767	RefSeq	4.902974	5.307342	-1.323508995	down	coding
7985777	ISG20	ENST00000558942	ENSEMBL	4.668294	4.350867	1.246106176	up	coding
7985873	C15orf42	NM_152259	RefSeq	2.297076	2.015814	1.215257468	up	coding
7985920	MESP2	NM_001039958	RefSeq	3.580744	3.953423	-1.294754884	down	coding
7985959	GDPGP1	NM_001013657	RefSeq	2.481599	2.181741	1.231023242	up	coding
7985963	TTLL13	ENST00000438251	ENSEMBL	2.048939	2.426836	-1.299446286	down	coding
7985983	NGRN	NM_001033088	RefSeq	4.613994	4.338611	1.210315355	up	coding
7985997		ENST00000411845	ENSEMBL	2.170029	2.535982	-1.288732646	down	coding
7986010	IQGAP1	NM_003870	RefSeq	4.627798	5.199114	-1.485878344	down	coding
7986068	BLM	NM_000057	RefSeq	4.108387	3.735248	1.295167779	up	coding
7986092	FURIN	NM_002569	RefSeq	5.766868	6.085675	-1.2472987	down	coding
7986160	UNC45A	NM_018671	RefSeq	3.798887	4.105224	-1.236564077	down	coding
7986214	SLCO3A1	NM_001145044	RefSeq	5.03258	5.853619	-1.76667786	down	coding
7986239	C15orf32	ENST00000333334	ENSEMBL	2.103508	1.823094	1.214543363	up	coding
7986323		GENSCAN00000036013	ENSEMBL	5.165075	5.44543	-1.214493695	down	coding
7986359	IGF1R	NM_000875	RefSeq	3.173277	2.674525	1.412990729	up	coding
7986411	MEF2A	NM_001171894	RefSeq	6.411648	6.755918	-1.269508452	down	coding
7986433	ASB7	NM_024708	RefSeq	3.283295	3.623022	-1.265517099	down	coding
7986509		GENSCAN00000003598	ENSEMBL	4.115709	3.829421	1.219498514	up	coding
7986512		GENSCAN00000003598	ENSEMBL	4.115709	3.829421	1.219498514	up	coding
7986517		GENSCAN00000003598	ENSEMBL	3.980244	3.693956	1.219498514	up	coding
7986522		GENSCAN00000003598	ENSEMBL	3.980244	3.693956	1.219498514	up	coding
7986527		GENSCAN00000003598	ENSEMBL	4.115709	3.829421	1.219498514	up	coding
7986561	IGHV1OR15-9	XM_003403542	RefSeq	4.401697	5.030657	-1.546449798	down	coding
7986601		GENSCAN00000031075	ENSEMBL	2.133915	2.590124	-1.371932023	down	coding
7986675	NIPA1	NM_001142275	RefSeq	2.661585	2.939549	-1.212482563	down	coding
7986685	DEXI	NM_014015	RefSeq	1.905033	2.293822	-1.30929392	down	coding
7986701	HERC2	NM_004667	RefSeq	4.031088	4.351037	-1.248286421	down	coding
7986739		GENSCAN00000031075	ENSEMBL	2.133915	2.590124	-1.371932023	down	coding
7986755	MAGEL2	NM_019066	RefSeq	3.002879	2.586426	1.334642176	up	coding
7986767		BC069077	GenBank	2.684034	2.97523	-1.223654272	down	coding
7986789	ATP10A	NM_024490	RefSeq	2.448406	2.766539	-1.246716122	down	coding
7986838	OCA2	NM_000275	RefSeq	2.700973	2.280733	1.338150145	up	coding
7987048	MTMR10	NM_017762	RefSeq	6.455842	6.832611	-1.298430685	down	coding
7987145	FMN1	NM_001103184	RefSeq	2.610753	2.248059	1.285824727	up	coding
7987225	NOP10	NM_018648	RefSeq	7.822444	7.528934	1.225618518	up	coding
7987325	AQR	NM_014691	RefSeq	4.952547	5.448304	-1.410060437	down	coding
7987361	ZNF770	NM_014106	RefSeq	2.855695	3.130446	-1.20978527	down	coding
7987365	NANOG	NM_024865	RefSeq	1.975269	2.344161	-1.291360676	down	coding
7987369	ATPBD4	NM_080650	RefSeq	2.949701	2.480044	1.384780198	up	coding
7987426	FSIP1	NM_152597	RefSeq	2.155939	2.436346	-1.21453747	down	coding
7987439	GPR176	NM_007223	RefSeq	2.826134	2.551084	1.210036025	up	coding
7987454	BMF	NM_001003942	RefSeq	4.1941	4.615111	-1.338865465	down	coding
7987511	C15orf52	NM_207380	RefSeq	3.886492	3.577043	1.239234316	up	coding
7987526	C15orf57	NM_052849	RefSeq	2.726829	3.282646	-1.470000861	down	coding
7987565	PPP1R14D	NM_017726	RefSeq	2.926591	3.229094	-1.233282238	down	coding
7987574	RHOV	NM_133639	RefSeq	4.381577	4.099315	1.216100112	up	coding
7987642	NDUFAF1	NM_016013	RefSeq	2.465408	2.183283	1.215984636	up	coding
7987840	VPS39	NM_015289	RefSeq	5.130165	5.51228	-1.30325103	down	coding
7987892	ZFP106	NM_022473	RefSeq	3.597127	4.01428	-1.335289905	down	coding
7988082	ZSCAN29	NM_152455	RefSeq	4.518381	4.172337	1.271070454	up	coding
7988227	SERINC4	NM_001258031	RefSeq	2.117602	2.528541	-1.329550891	down	coding
7988281		GENSCAN00000037636	ENSEMBL	6.193198	6.594138	-1.320367927	down	coding
7988414	GATM	NM_001482	RefSeq	3.448586	2.865136	1.498428246	up	coding
7988563	SHC4	NM_203349	RefSeq	2.284284	1.862661	1.339433541	up	coding
7988581	SECISBP2L	NM_014701	RefSeq	6.571542	6.932584	-1.284353199	down	coding
7988605	COPS2	NM_004236	RefSeq	6.470424	6.163066	1.237439507	up	coding
7988625	FAM227B	NM_152647	RefSeq	2.594852	2.311881	1.216697901	up	coding
7988672	HDC	NM_002112	RefSeq	2.516868	2.860508	-1.268954201	down	coding
7988705	USP50	NM_203494	RefSeq	2.192893	1.733709	1.374764021	up	coding
7988970	FAM214A	NM_019600	RefSeq	5.104233	5.495725	-1.311749282	down	coding
7988987	ONECUT1	NM_004498	RefSeq	4.915364	4.648087	1.203534084	up	coding
7989013	RSL24D1	NM_016304	RefSeq	4.465096	4.071161	1.313972425	up	coding
7989023	RAB27A	NM_183235	RefSeq	4.372268	4.879107	-1.420933463	down	coding
7989037	CCPG1	NM_004748	RefSeq	5.037683	5.623328	-1.500709777	down	coding
7989094	NEDD4	NM_198400	RefSeq	3.861466	3.485783	1.297453649	up	coding
7989146	MNS1	NM_018365	RefSeq	2.08798	1.800889	1.220177472	up	coding
7989199	ALDH1A2	NM_003888	RefSeq	3.160142	2.847679	1.241825963	up	coding
7989277	MYO1E	NM_004998	RefSeq	3.172055	2.848932	1.251035735	up	coding
7989323	BNIP2	NM_004330	RefSeq	7.816308	8.237849	-1.339357412	down	coding
7989335	ANXA2	NM_001136015	RefSeq	5.269894	5.639668	-1.292150398	down	coding
7989473	C2CD4B	NM_001007595	RefSeq	3.510011	3.97097	-1.376456483	down	coding
7989489		GENSCAN00000022322	ENSEMBL	3.68715	4.012852	-1.25327412	down	coding
7989493	RPS27L	ENST00000482846	ENSEMBL	5.016285	4.616968	1.318883378	up	coding
7989611	FAM96A	NM_032231	RefSeq	2.461902	2.910998	-1.365184557	down	coding
7989619	PPIB	NM_000942	RefSeq	5.518127	6.085334	-1.481652372	down	coding
7989628	CSNK1G1	NM_022048	RefSeq	2.172804	2.816038	-1.561826287	down	coding
7989647	KIAA0101	NM_014736	RefSeq	1.871591	2.265795	-1.314217447	down	coding
7989725	PDCD7	NM_005707	RefSeq	3.976235	4.346564	-1.292647579	down	coding
7989750	CILP	NM_003613	RefSeq	2.497314	3.004046	-1.420828081	down	coding
7989785	IGDCC4	NM_020962	RefSeq	2.546688	2.88437	-1.263724517	down	coding
7989887	MEGF11	NM_032445	RefSeq	3.446971	3.150753	1.227921216	up	coding
7989951	LOC100131796	AY203937	GenBank HTC	1.756942	2.333731	-1.491525869	down	coding
7989953	AAGAB	NM_024666	RefSeq	3.250911	2.847214	1.322893572	up	coding
7990020	ANP32A	NM_006305	RefSeq	5.452243	6.158448	-1.631506799	down	coding
7990033	TLE3	NM_005078	RefSeq	4.376394	4.742342	-1.288728179	down	coding
7990090		GENSCAN00000011450	ENSEMBL	5.596945	4.972011	1.542140274	up	coding
7990151	PKM	NM_002654	RefSeq	8.276726	8.692961	-1.334440518	down	coding
7990253	NPTN	NM_012428	RefSeq	9.393115	9.687661	-1.226498951	down	coding
7990283	GOLGA6B	NM_018652	RefSeq	3.674015	3.384866	1.221919294	up	coding
7990333	CYP11A1	NM_000781	RefSeq	2.319156	2.672321	-1.277359842	down	coding
7990361	UBL7	NM_032907	RefSeq	3.616397	4.045209	-1.346124642	down	coding
7990436	COX5A	NM_004255	RefSeq	6.195561	5.727861	1.382903033	up	coding
7990511	PTPN9	NM_002833	RefSeq	2.283032	2.62201	-1.264860254	down	coding
7990545	CSPG4	NM_001897	RefSeq	2.70203	2.278217	1.341468334	up	coding
7990657	TBC1D2B	NM_144572	RefSeq	4.227966	4.572636	-1.269860483	down	coding
7990757	CTSH	NM_004390	RefSeq	3.312917	3.674051	-1.284435104	down	coding
7990818	BCL2A1	NM_001114735	RefSeq	2.545051	3.775865	-2.34699375	down	coding
7990830	MESDC2	NM_015154	RefSeq	3.520321	3.823574	-1.233923539	down	coding
7990839	STARD5	NM_181900	RefSeq	3.423487	2.976008	1.36365529	up	coding
7991019	FSD2	NM_001007122	RefSeq	2.761665	2.459162	1.233282238	up	coding
7991034	HOMER2	NM_199330	RefSeq	5.061899	5.555999	-1.408441849	down	coding
7991080	BNC1	NM_001717	RefSeq	1.918174	2.20937	-1.223654272	down	coding
7991138	NMB	NM_205858	RefSeq	3.849152	3.500925	1.272995218	up	coding
7991173	KLHL25	NM_022480	RefSeq	3.351014	2.880168	1.385921938	up	coding
7991234	MFGE8	NM_005928	RefSeq	2.77903	3.453105	-1.595573425	down	coding
7991246	RLBP1	NM_000326	RefSeq	2.993844	2.504177	1.404120742	up	coding
7991296	KIF7	NM_198525	RefSeq	4.257996	3.919176	1.264721738	up	coding
[truncated: 4,213 more rows]
